# Supplementary material for: Reliable, scalable functional genetics in bloodstream-form Trypanosoma congolense in vitro and in vivo
Source: PLoS Pathog. 2021 Jan 22;17(1):e1009224. doi: 10.1371/journal.ppat.1009224 (PMC7870057; doi:10.1371/journal.ppat.1009224)
Supplement: S1 Dataset — Annotated sequences are provided in GenBank format and were used to generate graphical maps. (ZIP) [file ppat.1009224.s006.zip]

Archive with 19 entries (18 files):
- S1_Dataset/
- S1_Dataset/pTcoLUC1.gb
- S1_Dataset/pGad10-TcoTUB.gb
- S1_Dataset/pTcoSM.png
- S1_Dataset/pTcoSce-tiT7.gb
- S1_Dataset/p3T7-TcoV.png
- S1_Dataset/pTcoSce-tiT7.png
- S1_Dataset/pTcoLUC2.gb
- S1_Dataset/p2T7-TcoV.gb
- S1_Dataset/p3T7-TcoV.gb
- S1_Dataset/pGad10-TcoTUB.png
- S1_Dataset/p3T7-TcoV-TT.gb
- S1_Dataset/pTcoSM.gb
- S1_Dataset/pTcoLUC1.png
- S1_Dataset/p2T7-TcoV.png
- S1_Dataset/p3T7-TcoV-TT.png
- S1_Dataset/pTcoLUC2.png
- S1_Dataset/pTcoSce-TbrRNA.png
- S1_Dataset/pTcoSce-TbrRNA.gb
