# Supplementary material for: Reliable, scalable functional genetics in bloodstream-form Trypanosoma congolense in vitro and in vivo
Source: PLoS Pathog. 2021 Jan 22;17(1):e1009224. doi: 10.1371/journal.ppat.1009224 (PMC7870057; doi:10.1371/journal.ppat.1009224)
Supplement: S1 Dataset — Annotated sequences are provided in GenBank format and were used to generate graphical maps. (ZIP) [file ppat.1009224.s006.zip › S1_Dataset/pTcoLUC1.gb]

LOCUS       pTcoLUC1        6587 bp ds-DNA   circular     12-AUG-2020
DEFINITION  .
ACCESSION   
VERSION     
SOURCE      .
  ORGANISM  .
COMMENT     
            
            
COMMENT     ApEinfo:methylated:1
FEATURES             Location/Qualifiers
     promoter        134..508
                     /label=rRNA promoter
                     /ApEinfo_fwdcolor=#8986ff
                     /ApEinfo_revcolor=#8986ff
     misc_feature    2324..2557
                     /label=TcoL5-L15 intergenic
                     /ApEinfo_fwdcolor=#828282
                     /ApEinfo_revcolor=#828282
     5'UTR           533..650
                     /label=ACT 5'
                     /ApEinfo_fwdcolor=#bfbfbf
                     /ApEinfo_revcolor=#bfbfbf
     CDS             665..2317
                     /label=Luciferase
                     /ApEinfo_fwdcolor=#ffcc00
                     /ApEinfo_revcolor=#ffcc00
     3'UTR           3411..3693
                     /label=ACT 3'
                     /ApEinfo_fwdcolor=#bfbfbf
                     /ApEinfo_revcolor=#bfbfbf
     CDS             2571..3365
                     /label=NEO
                     /ApEinfo_fwdcolor=#4682b4
                     /ApEinfo_revcolor=#4682b4
     rep_origin      5562..6244
                     /label=ColE1 origin
                     /ApEinfo_fwdcolor=gray50
                     /ApEinfo_revcolor=gray50
     CDS             4805..5464
                     /label=AmpR
                     /ApEinfo_fwdcolor=#d8b6b0
                     /ApEinfo_revcolor=#d8b6b0
     misc_feature    3747..4093
                     /label=rDNA Upstream region
                     /ApEinfo_fwdcolor=#0089ff
                     /ApEinfo_revcolor=#0089ff
ORIGIN
        1 TTGTGAGCGG ATAACAATTT CACACAGGAA ACAGCTATGA CCATGATTAC GCCAAGCTCG
       61 GAATTAACCC TCACTAAAGG GAACAAAAGC TGgagctcgc ggccgCccta accctgacct
      121 tgagggtata taacaatcag aacctccgtc tgggcacGct cCcaaatggc ctatataacc
      181 gtcacaaata cgaaagtgga aaaaaacatg tacaaaaaac gaaaaaaggg ctatataacc
      241 gtcaggaatg tcAGacgggt aggtacaagt agtaaaacgc ggaattcctt atgtattcgc
      301 gaaagtaagt tttggtgcCG cttctcgaat tcacAgacgg atgctgttta actgtcatcc
      361 tacgatttcc ttcagaaggt tcatgtgaat gctgtgtgtg ggctgggttc caccTgtgtg
      421 gtggtgggtt ggcggctttt tgctgtcctt ccaaagcctg agtaacagcg agtcatgctg
      481 tgagcgtgtG tGttttttcC tcacacgccg tgtttgccct gtgtgtAGAC CCGGGCACAG
      541 CAAGGTCTTC TGAAATTCAT GTTTTTTTTT TTTTTTTACT CTGCATTGCA GTCTCCGCTC
      601 TTATTTAGTT TTGCTTTACG TAAGGTCTCG TTGCTGCCAT AAAATAAGCT ATATCACCGG
      661 ATCCATGGAA GACGCCAAAA ACATAAAGAA AGGCCCGGCG CCATTCTATC CTCTAGAGGA
      721 TGGAACCGCT GGAGAGCAAC TGCATAAGGC TATGAAGAGA TACGCCCTGG TTCCTGGAAC
      781 AATTGCTTTT ACAGATGCAC ATATCGAGGT GAACATCACG TACGCGGAAT ACTTCGAAAT
      841 GTCCGTTCGG TTGGCAGAAG CTATGAAACG ATATGGGCTG AATACAAATC ACAGAATCGT
      901 CGTATGCAGT GAAAACTCTC TTCAATTCTT TATGCCGGTG TTGGGCGCGT TATTTATCGG
      961 AGTTGCAGTT GCGCCCGCGA ACGACATTTA TAATGAACGT GAATTGCTCA ACAGTATGAA
     1021 CATTTCGCAG CCTACCGTAG TGTTTGTTTC CAAAAAGGGG TTGCAAAAAA TTTTGAACGT
     1081 GCAAAAAAAA TTACCAATAA TCCAGAAAAT TATTATCATG GATTCTAAAA CGGATTACCA
     1141 GGGATTTCAG TCGATGTACA CGTTCGTCAC ATCTCATCTA CCTCCCGGTT TTAATGAATA
     1201 CGATTTTGTA CCAGAGTCCT TTGATCGTGA CAAAACAATT GCACTGATAA TGAATTCCTC
     1261 TGGATCTACT GGGTTACCTA AGGGTGTGGC CCTTCCGCAT AGAACTGCCT GCGTCAGATT
     1321 CTCGCATGCC AGAGATCCTA TTTTTGGCAA TCAAATCATT CCGGATACTG CGATTTTAAG
     1381 TGTTGTTCCA TTCCATCACG GTTTTGGAAT GTTTACTACA CTCGGATATT TGATATGTGG
     1441 ATTTCGAGTC GTCTTAATGT ATAGATTTGA AGAAGAGCTG TTTTTACGAT CCCTTCAGGA
     1501 TTACAAAATT CAAAGTGCGT TGCTAGTACC AACCCTATTT TCATTCTTCG CCAAAAGCAC
     1561 TCTGATTGAC AAATACGATT TATCTAATTT ACACGAAATT GCTTCTGGGG GCGCACCTCT
     1621 TTCGAAAGAA GTCGGGGAAG CGGTTGCAAA ACGCTTCCAT CTTCCAGGGA TACGACAAGG
     1681 ATATGGGCTC ACTGAGACTA CATCAGCTAT TCTGATTACA CCCGAGGGGG ATGATAAACC
     1741 GGGCGCGGTC GGTAAAGTTG TTCCATTTTT TGAAGCGAAG GTTGTGGATC TGGATACCGG
     1801 GAAAACGCTG GGCGTTAATC AGAGAGGCGA ATTATGTGTC AGAGGACCTA TGATTATGTC
     1861 CGGTTATGTA AACAATCCGG AAGCGACCAA CGCCTTGATT GACAAGGATG GATGGCTACA
     1921 TTCTGGAGAC ATAGCTTACT GGGACGAAGA CGAACACTTC TTCATAGTTG ACCGCTTGAA
     1981 GTCTTTAATT AAATACAAAG GATATCAGGT GGCCCCCGCT GAATTGGAAT CGATATTGTT
     2041 ACAACACCCC AACATCTTCG ACGCGGGCGT GGCAGGTCTT CCCGACGATG ACGCCGGTGA
     2101 ACTTCCCGCC GCCGTTGTTG TTTTGGAGCA CGGAAAGACG ATGACGGAAA AAGAGATCGT
     2161 GGATTACGTC GCCAGTCAAG TAACAACCGC GAAAAAGTTG CGCGGAGGAG TTGTGTTTGT
     2221 GGACGAAGTA CCGAAAGGTC TTACCGGAAA ACTCGACGCA AGAAAAATCA GAGAGATCCT
     2281 CATAAAGGCC AAGAAGGGCG GAAAGTCCAA ATTGTAAgat atcTCGTTAC TTCTCGTAAT
     2341 GATTCCTTTT TTTTTCTCTT GTGCATGAGT GCCTTTTTCT TTTCGTTTAT AAGTTAATTT
     2401 ATATGTTTTC CTCTCTTACC TTTTTAATGC GCTAAACCTC CTTTATTGTT GAAGTATTGC
     2461 CCCTGGTTCA CACACACCTT CCTCCGTGCT TGCTGAATTC CTATGATTGC TGTCGCCTCC
     2521 ATATTGCTGT TCTTGATCGT CAAGTAGTTC AGTGAAGACT AGTCATGGtt ATGATTGAAC
     2581 AAGATGGATT GCACGCAGGT TCTCCGGCCG CTTGGGTGGA GAGGCTATTC GGCTATGACT
     2641 GGGCACAACA GACAATCGGC TGCTCTGATG CCGCCGTGTT CCGGCTGTCA GCGCAGGGGC
     2701 GCCCGGTTCT TTTTGTCAAG ACCGACCTGT CCGGTGCCCT GAATGAACTG CAGGACGAGG
     2761 CAGCGCGGCT ATCGTGGCTG GCCACGACGG GCGTTCCTTG CGCAGCTGTG CTCGACGTTG
     2821 TCACTGAAGC GGGAAGGGAC TGGCTGCTAT TGGGCGAAGT GCCGGGGCAG GATCTCCTGT
     2881 CATCTCACCT TGCTCCTGCC GAGAAAGTAT CCATCATGGC TGATGCAATG CGGCGGCTGC
     2941 ATACGCTTGA TCCGGCTACC TGCCCATTCG ACCACCAAGC GAAACATCGC ATCGAGCGAG
     3001 CACGTACTCG GATGGAAGCC GGTCTTGTCG ATCAGGATGA TCTGGACGAA GAGCATCAGG
     3061 GGCTCGCGCC AGCCGAACTG TTCGCCAGGC TCAAGGCGCG CATGCCCGAC GGCGAGGATC
     3121 TCGTCGTGAC tCATGGCGAT GCCTGCTTGC CGAATATCAT GGTGGAAAAT GGCCGCTTTT
     3181 CTGGATTCAT CGACTGTGGC CGGCTGGGTG TGGCGGACCG CTATCAGGAC ATAGCGTTGG
     3241 CTACCCGTGA TATTGCTGAA GAGCTTGGCG GCGAATGGGC TGACCGCTTC CTCGTGCTTT
     3301 ACGGTATCGC CGCTCCCGAT TCGCAGCGCA TCGCCTTCTA TCGCCTTCTT GACGAGTTCT
     3361 TCTGACATAT GTACATATGT AGAGTAGATG CCGACCGGGA TCGATCCCCC GATCCTAACA
     3421 CCGGGTTGTG TGGCCAAAAT TGTTCTGTAG TCGCTGTGAG TTGACACGGC TAGTGCTTAT
     3481 GATTTTCCTC GCGTGTGGTG CCTGTACTCA GCCCTATGCC TTATTTGCAA CACATTTACG
     3541 TACAGCGCAC AAGAGAAGAG AAGATCACTT GAAGATAATA AATATAGGGT TGTAGGCATC
     3601 TTGTTTAACT CAAATTTTCT CGTCTTGGTG TGTCGACATG ATTGAAATAG TGCCACCAGT
     3661 TGTGTTTGAT GCGTTTGTTA TCTATGCAGT ATTCTGCAAG GCCtcatgga aggttttcca
     3721 cacctccact gtttgtgcat cactttTCAC TTTTCTTTTT TATATTGCCT TTCCTTAAAA
     3781 AGCGCACAAG CCACATCTTT AGGGACATGC AATCCCAACG AGCGGCGACC CTGACCCTGA
     3841 CCTGACCCTG ACCCTGACCT GACCCTGACC CTGACCTTGA CCTTGACCTG ACCCTGACCT
     3901 GACCCTGACC CTGACCCTGA CCTTGACCCT GACCCTGACC CTGACCTGAC CTTGACCCTG
     3961 ACCCTTACCT TGACCCTTAC CTTGACCCCG ACCCTGACCT GACCTTGACC TTGACCTGAC
     4021 CTTGACCTGA CCCTGACCCT GACCCTGACC CTGACCTGAC CTTGACCCTG ACCCTTACCT
     4081 TGACCCTTAC CTTGACCCCG ACCCTAACCT GACCTTGAGG GTATGCGGCC GCTCGAGAAT
     4141 TCGATGGCTT TCCCCGTCAA GCTCTAAATC GGGGGCTCCC TTTAGGGTTC CGATTTAGTG
     4201 CTTTACGGCA CCTCGACCCC AAAAAACTTG ATTAGGGTGA TGGTTCACGT AGTGGGCCAT
     4261 CGCCCTGATA GACGGTTTTT CGCCCTTTGA CGTTGGAGTC CACGTTCTTT AATAGTGGAC
     4321 TCTTGTTCCA AACTGGAACA ACACTCAACC CTATCTCGGT CTATTCTTTT GATTTATAAG
     4381 GGATTTTGCC GATTTCGGCC TATTGGTTAA AAAATGAGCT GATTTAACAA AAATTTAACG
     4441 CGAATTTTAA CAAAATATTA ACGTTTACAA TTTCCCAGGT GGCACTTTTC GGGGAAATGT
     4501 GCGCGGAACC CCTATTTGTT TATTTTTCTA AATACATTCA AATATGTATC CGCTCATGAG
     4561 ACAATAACCC TGATAAATGC TTCAATAATA TTGAAAAAGG AAGAGTATGA GTATTCAACA
     4621 TTTCCGTGTC GCCCTTATTC CCTTTTTTGC GGCATTTTGC CTTCCTGTTT TTGCTCACCC
     4681 AGAAACGCTG GTGAAAGTAA AAGATGCTGA AGATCAGTTG GGTGCACGAG TGGGTTACAT
     4741 CGAACTGGAT CTCAACAGCG GTAAGATCCT TGAGAGTTTT CGCCCCGAAG AACGTTTTCC
     4801 AATGATGAGC ACTTTTAAAG TTCTGCTATG TGGCGCGGTA TTATCCCGTA TTGACGCCGG
     4861 GCAAGAGCAA CTCGGTCGCC GCATACACTA TTCTCAGAAT GACTTGGTTG AGTACTCACC
     4921 AGTCACAGAA AAGCATCTTA CGGATGGCAT GACAGTAAGA GAATTATGCA GTGCTGCCAT
     4981 AACCATGAGT GATAACACTG CGGCCAACTT ACTTCTGACA ACGATCGGAG GACCGAAGGA
     5041 GCTAACCGCT TTTTTGCACA ACATGGGGGA TCATGTAACT CGCCTTGATC GTTGGGAACC
     5101 GGAGCTGAAT GAAGCCATAC CAAACGACGA GCGTGACACC ACGATGCCTG TAGCAATGGC
     5161 AACAACGTTG CGCAAACTAT TAACTGGCGA ACTACTTACT CTAGCTTCCC GGCAACAATT
     5221 AATAGACTGG ATGGAGGCGG ATAAAGTTGC AGGACCACTT CTGCGCTCGG CCCTTCCGGC
     5281 TGGCTGGTTT ATTGCTGATA AATCTGGAGC CGGTGAGCGT GGGTCTCGCG GTATCATTGC
     5341 AGCACTGGGG CCAGATGGTA AGCCCTCCCG TATCGTAGTT ATCTACACGA CGGGGAGTCA
     5401 GGCAACTATG GATGAACGAA ATAGACAGAT CGCTGAGATA GGTGCCTCAC TGATTAAGCA
     5461 TTGGTAACTG TCAGACCAAG TTTACTCATA TATACTTTAG ATTGATTTAA AACTTCATTT
     5521 TTAATTTAAA AGGATCTAGG TGAAGATCCT TTTTGATAAT CTCATGACCA AAATCCCTTA
     5581 ACGTGAGTTT TCGTTCCACT GAGCGTCAGA CCCCGTAGAA AAGATCAAAG GATCTTCTTG
     5641 AGATCCTTTT TTTCTGCGCG TAATCTGCTG CTTGCAAACA AAAAAACCAC CGCTACCAGC
     5701 GGTGGTTTGT TTGCCGGATC AAGAGCTACC AACTCTTTTT CCGAAGGTAA CTGGCTTCAG
     5761 CAGAGCGCAG ATACCAAATA CTGTCCTTCT AGTGTAGCCG TAGTTAGGCC ACCACTTCAA
     5821 GAACTCTGTA GCACCGCCTA CATACCTCGC TCTGCTAATC CTGTTACCAG TGGCTGCTGC
     5881 CAGTGGCGAT AAGTCGTGTC TTACCGGGTT GGACTCAAGA CGATAGTTAC CGGATAAGGC
     5941 GCAGCGGTCG GGCTGAACGG GGGGTTCGTG CACACAGCCC AGCTTGGAGC GAACGACCTA
     6001 CACCGAACTG AGATACCTAC AGCGTGAGCT ATGAGAAAGC GCCACGCTTC CCGAAGGGAG
     6061 AAAGGCGGAC AGGTATCCGG TAAGCGGCAG GGTCGGAACA GGAGAGCGCA CGAGGGAGCT
     6121 TCCAGGGGGA AACGCCTGGT ATCTTTATAG TCCTGTCGGG TTTCGCCACC TCTGACTTGA
     6181 GCGTCGATTT TTGTGATGCT CGTCAGGGGG GCGGAGCCTA TGGAAAAACG CCAGCAACGC
     6241 GGCCTTTTTA CGGTTCCTGG CCTTTTGCTG GCCTTTTGCT CACATGTTCT TTCCTGCGTT
     6301 ATCCCCTGAT TCTGTGGATA ACCGTATTAC CGCCTTTGAG TGAGCTGATA CCGCTCGCCG
     6361 CAGCCGAACG ACCGAGCGCA GCGAGTCAGT GAGCGAGGAA GCGGAAGAGC GCCCAATACG
     6421 CAAACCGCCT CTCCCCGCGC GTTGGCCGAT TCATTAATGC AGCTGGCACG ACAGGTTTCC
     6481 CGACTGGAAA GCGGGCAGTG AGCGCAACGC AATTAATGTG AGTTAGCTCA CTCATTAGGC
     6541 ACCCCAGGCT TTACACTTTA TGCTTCCGGC TCGTATGTTG TGTGGAA 
//
