# Supplementary material for: Reliable, scalable functional genetics in bloodstream-form Trypanosoma congolense in vitro and in vivo
Source: PLoS Pathog. 2021 Jan 22;17(1):e1009224. doi: 10.1371/journal.ppat.1009224 (PMC7870057; doi:10.1371/journal.ppat.1009224)
Supplement: S1 Dataset — Annotated sequences are provided in GenBank format and were used to generate graphical maps. (ZIP) [file ppat.1009224.s006.zip › S1_Dataset/pGad10-TcoTUB.gb]

LOCUS            pGad10_TcoTUB        5737 bp ds-DNA   circular     12-AUG-2020
DEFINITION  .
ACCESSION   
VERSION     
SOURCE      .
  ORGANISM  .
COMMENT     
COMMENT     ApEinfo:methylated:1
FEATURES             Location/Qualifiers
     misc_feature    341..697
                     /label=TcoTUBA-TUBB intergenic
                     /ApEinfo_fwdcolor=#828282
                     /ApEinfo_revcolor=#828282
     CDS             710..1423
                     /label=eGFP
                     /ApEinfo_fwdcolor=#70fe00
                     /ApEinfo_revcolor=#70fe00
     CDS             complement(4749..5408)
                     /label=AmpR
                     /ApEinfo_fwdcolor=#d8b6b0
                     /ApEinfo_revcolor=#d8b6b0
     CDS             1734..2756
                     /label=HYG
                     /ApEinfo_fwdcolor=#0064ff
                     /ApEinfo_revcolor=#0064ff
     3'UTR           1462..1605
                     /ApEinfo_graphicformat=arrow_data {{0 1 2 0 0 -1} {} 0}
                     width 5 offset 0
                     /label=ALD 3'(short)
                     /ApEinfo_fwdcolor=#bfbfbf
                     /ApEinfo_revcolor=#bfbfbf
     rep_origin      complement(3969..4651)
                     /label=ColE1 origin
                     /ApEinfo_fwdcolor=gray50
                     /ApEinfo_revcolor=gray50
     5'UTR           1606..1733
                     /label=ACT 5'
                     /ApEinfo_fwdcolor=#bfbfbf
                     /ApEinfo_revcolor=#bfbfbf
     misc_feature    3082..3524
                     /label=TcoTUBB-TUBA intergenic
                     /ApEinfo_fwdcolor=#828282
                     /ApEinfo_revcolor=green
     3'UTR           2785..3067
                     /label=ACT 3'
                     /ApEinfo_fwdcolor=#bfbfbf
                     /ApEinfo_revcolor=#bfbfbf
ORIGIN
        1 GGAAATTGTA AACGTTAATA TTTTGTTAAA ATTCGCGTTA AATTTTTGTT AAATCAGCTC
       61 ATTTTTTAAC CAATAGGCCG AAATCGGCAA AATCCCTTAT AAATCAAAAG AATAGACCGA
      121 GATAGGGTTG AGTGTTGTTC CAGTTTGGAA CAAGAGTCCA CTATTAAAGA ACGTGGACTC
      181 CAACGTCAAA GGGCGAAAAA CCGTCTATCA GGGCGATGGC CCACTACGTG AACCATCACC
      241 CTAATCAAGT TTTTTGGGGT CGAGGTGCCG TAAAGCACTA AATCGGAACC CTAAAGGGAG
      301 CCCCCGATTT AGAGCTTGAC GGGGAAAGCC ATCGaagctt AGAACAGGAA AAGAAGTGTG
      361 TCTGTGTGGA GGATGTAGCA GTCTAATTTA TATGTATGAC CTTGTTAGCA TGTTTGTTGT
      421 GAGGCTTGTG CTGATACCTG GAGCTCTAAT AGGACACCTG TGTATGCACG TTCGGCACAC
      481 CCTCCTCAGA CTTTTTTGTT TTTGTTTCTT TTTTCTTTAT TTATCTTGTT TTGTTTCCTC
      541 TCATTAATGA AGTGTTCCCT CTTCCTGTCC CACTCCGCCT GCCTGGTTAT CGCCGCCTAC
      601 ATGGCGTTCC CTCACCACCA CCACCACCAC CCTCCCTCCC TCCTTCGCTG CGCTGAAAGA
      661 TTATAATCGT TTCAAGGAAG ACTAATCCAA TTCCATCACT AGTACCATGG TGAGCAAGGG
      721 CGAGGAGCTG TTCACCGGGG TGGTGCCCAT CCTGGTCGAG CTGGACGGCG ACGTAAACGG
      781 CCACAAGTTC AGCGTGTCCG GCGAGGGCGA GGGCGATGCC ACCTACGGCA AGCTGACCCT
      841 GAAGTTCATC TGCACCACCG GCAAGCTGCC CGTGCCCTGG CCCACCCTCG TGACCACCCT
      901 GACCTACGGC GTGCAGTGCT TCAGCCGCTA CCCCGACCAC ATGAAGCAGC ACGACTTCTT
      961 CAAGTCCGCC ATGCCCGAAG GCTACGTCCA GGAGCGCACC ATCTTCTTCA AGGACGACGG
     1021 CAACTACAAG ACCCGCGCCG AGGTGAAGTT CGAGGGCGAC ACCCTGGTGA ACCGCATCGA
     1081 GCTGAAGGGC ATCGACTTCA AGGAGGACGG CAACATCCTG GGGCACAAGC TGGAGTACAA
     1141 CTACAACAGC CACAACGTCT ATATCATGGC CGACAAGCAG AAGAACGGCA TCAAGGTGAA
     1201 CTTCAAGATC CGCCACAACA TCGAGGACGG CAGCGTGCAG CTCGCCGACC ACTACCAGCA
     1261 GAACACCCCC ATCGGCGACG GCCCCGTGCT GCTGCCCGAC AACCACTACC TGAGCACCCA
     1321 GTCCGCCCTG AGCAAAGACC CCAACGAGAA GCGCGATCAC ATGGTCCTGC TGGAGTTCGT
     1381 GACCGCCGCC GGGATCACTC TCGGCATGGA CGAGCTGTAC AAGCGGTACc gctaatagga
     1441 tatcaCTAGA GCGGCCGATC CTGCCCATTT GGCTTTTCCC TTGTCTCGTG TCTTTTCCGT
     1501 GGAAAGGTTC CCGGAGTAAT CTGATGGCAC AGCAGGGAGG TGCGCCTGCA GGTTGGTTAG
     1561 GAAGGGGGGA TGATGTAAAA GAAGAAAATG GGGGGATTCG AGCCCGGGCA CAGCAAGGTC
     1621 TTCTGAAATT CATGTTTTTT TTTTTTTTAC TCTGCATTGC AGTCTCCGCT CTTATTTAGT
     1681 TTTGCTTTAC GTAAGGTCTC GTTGCTGCCA TAAAATAAGC TCTAGAACTA GTGATGAAAA
     1741 AGCCTGAACT CACCGCGACG TCTGTCGAGA AGTTTCTGAT CGAAAAGTTC GACAGCGTCT
     1801 CCGACCTGAT GCAGCTCTCG GAGGGCGAAG AATCTCGTGC TTTCAGCTTC GATGTAGGAG
     1861 GGCGTGGATA TGTCCTGCGG GTAAATAGCT GCGCCGATGG TTTCTACAAA GATCGTTATG
     1921 TTTATCGGCA CTTTGCATCG GCCGCGCTCC CGATTCCGGA AGTGCTTGAC ATTGGGGAAT
     1981 TCAGCGAGAG CCTGACCTAT TGCATCTCCC GCCGTGCACA GGGTGTCACG TTGCAAGACC
     2041 TGCCTGAAAC CGAACTGCCC GCTGTTCTGC AGCCGGTCGC GGAGGCCATG GATGCGATCG
     2101 CTGCGGCCGA TCTTAGCCAG ACGAGCGGGT TCGGCCCATT CGGACCGCAA GGAATCGGTC
     2161 AATACACTAC ATGGCGTGAT TTCATATGCG CGATTGCTGA TCCCCATGTG TATCACTGGC
     2221 AAACTGTGAT GGACGACACC GTCAGTGCGT CCGTCGCGCA GGCTCTCGAT GAGCTGATGC
     2281 TTTGGGCCGA GGACTGCCCC GAAGTCCGGC ACCTCGTGCA CGCGGATTTC GGCTCCAACA
     2341 ATGTCCTGAC GGACAATGGC CGCATAACAG CGGTCATTGA CTGGAGCGAG GCGATGTTCG
     2401 GGGATTCCCA ATACGAGGTC GCCAACATCT TCTTCTGGAG GCCGTGGTTG GCTTGTATGG
     2461 AGCAGCAGAC GCGCTACTTC GAGCGGAGGC ATCCGGAGCT TGCAGGATCG CCGCGGCTCC
     2521 GGGCGTATAT GCTCCGCATT GGTCTTGACC AACTCTATCA GAGCTTGGTT GACGGCAATT
     2581 TCGATGATGC AGCTTGGGCG CAGGGTCGAT GCGACGCAAT CGTCCGATCC GGAGCCGGGA
     2641 CTGTCGGGCG TACACAAATC GCCCGCAGAA GCGCGGCCGT CTGGACCGAT GGCTGTGTAG
     2701 AAGTACTCGC CGATAGTGGA AACCGACGCC CCAGCACTCG TCCGAGGGCA AAGGAATAGA
     2761 GTAGATGCCG ACCGAACAAG GATCGATCCT AACACCGGGT TGTGTGGCCA AAATTGTTCT
     2821 GTAGTCGCTG TGAGTTGACA CGGCTAGTGC TTATGATTTT CCTCGCGTGT GGTGCCTGTA
     2881 CTCAGCCCTA TGCCTTATTT GCAACACATT TACGTACAGC GCACAAGAGA AGAGAAGATC
     2941 ACTTGAAGAT AATAAATATA GGGTTGTAGG CATCTTGTTT AACTCAAATT TTCTCGTCTT
     3001 GGTGTGTCGA CATGATTGAA ATAGTGCCAC CAGTTGTGTT TGATGCGTTT GTTATCTATG
     3061 CAGTATTCTG CAAGGCcata tGCAGTTGCC GACGAATCAC TCCCACTCTA GCGGGTGTGT
     3121 GGCTGCCCCT TTTGAGTAAT AGCCAGAGGC GTCCTGTCTC TGCCACACAT CCCCTGGTCC
     3181 TGTTTGTTTT AGGTTTCTCT TTTTCTTTTT CCTTTCTCTC TTTCCTCTTG TTTTTACCTT
     3241 TTTTGTTTTG TTTTGGTTGA TGTTTGTCCA TGCGTATGCC TTTCTGGTGT GTGCACGTGG
     3301 GAACATGAGT CACTGACTTT TCCCTCTTTT CTTTTGTTTC CCTTTCCTTT CCCTGTTCCA
     3361 CTTGGTAATG CTGCTGTACC CCCATGCTCT TGCTTATCAC CCTTCCTTTT CTCTCTTTCT
     3421 CTCTCTTTTC CACCGTGTCT GTATGCCTGC CCTGCGCGCG GTGCCCAGTA AAACTTCCAA
     3481 GCGATCCTTC AAACACCCCA ACAAAGCACT CCTATTCATT CACCaagctt CTCCAGCTTT
     3541 TGTTCCCTTT AGTGAGGGTT AATTCCGAGC TTGGCGTAAT CATGGTCATA GCTGTTTCCT
     3601 GTGTGAAATT GTTATCCGCT CACAATTCCA CACAACATAC GAGCCGGAAG CATAAAGTGT
     3661 AAAGCCTGGG GTGCCTAATG AGTGAGCTAA CTCACATTAA TTGCGTTGCG CTCACTGCCC
     3721 GCTTTCCAGT CGGGAAACCT GTCGTGCCAG CTGCATTAAT GAATCGGCCA ACGCGCGGGG
     3781 AGAGGCGGTT TGCGTATTGG GCGCTCTTCC GCTTCCTCGC TCACTGACTC GCTGCGCTCG
     3841 GTCGTTCGGC TGCGGCGAGC GGTATCAGCT CACTCAAAGG CGGTAATACG GTTATCCACA
     3901 GAATCAGGGG ATAACGCAGG AAAGAACATG TGAGCAAAAG GCCAGCAAAA GGCCAGGAAC
     3961 CGTAAAAAGG CCGCGTTGCT GGCGTTTTTC CATAGGCTCC GCCCCCCTGA CGAGCATCAC
     4021 AAAAATCGAC GCTCAAGTCA GAGGTGGCGA AACCCGACAG GACTATAAAG ATACCAGGCG
     4081 TTTCCCCCTG GAAGCTCCCT CGTGCGCTCT CCTGTTCCGA CCCTGCCGCT TACCGGATAC
     4141 CTGTCCGCCT TTCTCCCTTC GGGAAGCGTG GCGCTTTCTC ATAGCTCACG CTGTAGGTAT
     4201 CTCAGTTCGG TGTAGGTCGT TCGCTCCAAG CTGGGCTGTG TGCACGAACC CCCCGTTCAG
     4261 CCCGACCGCT GCGCCTTATC CGGTAACTAT CGTCTTGAGT CCAACCCGGT AAGACACGAC
     4321 TTATCGCCAC TGGCAGCAGC CACTGGTAAC AGGATTAGCA GAGCGAGGTA TGTAGGCGGT
     4381 GCTACAGAGT TCTTGAAGTG GTGGCCTAAC TACGGCTACA CTAGAAGGAC AGTATTTGGT
     4441 ATCTGCGCTC TGCTGAAGCC AGTTACCTTC GGAAAAAGAG TTGGTAGCTC TTGATCCGGC
     4501 AAACAAACCA CCGCTGGTAG CGGTGGTTTT TTTGTTTGCA AGCAGCAGAT TACGCGCAGA
     4561 AAAAAAGGAT CTCAAGAAGA TCCTTTGATC TTTTCTACGG GGTCTGACGC TCAGTGGAAC
     4621 GAAAACTCAC GTTAAGGGAT TTTGGTCATG AGATTATCAA AAAGGATCTT CACCTAGATC
     4681 CTTTTAAATT AAAAATGAAG TTTTAAATCA ATCTAAAGTA TATATGAGTA AACTTGGTCT
     4741 GACAGTTACC AATGCTTAAT CAGTGAGGCA CCTATCTCAG CGATCTGTCT ATTTCGTTCA
     4801 TCCATAGTTG CCTGACTCCC CGTCGTGTAG ATAACTACGA TACGGGAGGG CTTACCATCT
     4861 GGCCCCAGTG CTGCAATGAT ACCGCGAGAC CCACGCTCAC CGGCTCCAGA TTTATCAGCA
     4921 ATAAACCAGC CAGCCGGAAG GGCCGAGCGC AGAAGTGGTC CTGCAACTTT ATCCGCCTCC
     4981 ATCCAGTCTA TTAATTGTTG CCGGGAAGCT AGAGTAAGTA GTTCGCCAGT TAATAGTTTG
     5041 CGCAACGTTG TTGCCATTGC TACAGGCATC GTGGTGTCAC GCTCGTCGTT TGGTATGGCT
     5101 TCATTCAGCT CCGGTTCCCA ACGATCAAGG CGAGTTACAT GATCCCCCAT GTTGTGCAAA
     5161 AAAGCGGTTA GCTCCTTCGG TCCTCCGATC GTTGTCAGAA GTAAGTTGGC CGCAGTGTTA
     5221 TCACTCATGG TTATGGCAGC ACTGCATAAT TCTCTTACTG TCATGCCATC CGTAAGATGC
     5281 TTTTCTGTGA CTGGTGAGTA CTCAACCAAG TCATTCTGAG AATAGTGTAT GCGGCGACCG
     5341 AGTTGCTCTT GCCCGGCGTC AATACGGGAT AATACCGCGC CACATAGCAG AACTTTAAAA
     5401 GTGCTCATCA TTGGAAAACG TTCTTCGGGG CGAAAACTCT CAAGGATCTT ACCGCTGTTG
     5461 AGATCCAGTT CGATGTAACC CACTCGTGCA CCCAACTGAT CTTCAGCATC TTTTACTTTC
     5521 ACCAGCGTTT CTGGGTGAGC AAAAACAGGA AGGCAAAATG CCGCAAAAAA GGGAATAAGG
     5581 GCGACACGGA AATGTTGAAT ACTCATACTC TTCCTTTTTC AATATTATTG AAGCATTTAT
     5641 CAGGGTTATT GTCTCATGAG CGGATACATA TTTGAATGTA TTTAGAAAAA TAAACAAATA
     5701 GGGGTTCCGC GCACATTTCC CCGAAAAGTG CCACCTG  
//
