# Supplementary material for: Reliable, scalable functional genetics in bloodstream-form Trypanosoma congolense in vitro and in vivo
Source: PLoS Pathog. 2021 Jan 22;17(1):e1009224. doi: 10.1371/journal.ppat.1009224 (PMC7870057; doi:10.1371/journal.ppat.1009224)
Supplement: S1 Dataset — Annotated sequences are provided in GenBank format and were used to generate graphical maps. (ZIP) [file ppat.1009224.s006.zip › S1_Dataset/pTcoSce-tiT7.gb]

LOCUS             pTcoSce_tiT7        7953 bp ds-DNA   circular     13-AUG-2020
DEFINITION  .
ACCESSION   
VERSION     
SOURCE      .
  ORGANISM  .
COMMENT     
            
            
COMMENT     ApEinfo:methylated:1
FEATURES             Location/Qualifiers
     CDS             2783..3805
                     /label=HYG
                     /ApEinfo_fwdcolor=#0064ff
                     /ApEinfo_revcolor=#0064ff
     CDS             4692..5493
                     /label=TcIL3000.A.H_000093600
                     /ApEinfo_fwdcolor=#f8766d
                     /ApEinfo_revcolor=#f8766d
     CDS             643..897
                     /label=TcIL3000.A.H_000093600(1)
                     /ApEinfo_label=TcIL3000.A.H_000093600
                     /ApEinfo_fwdcolor=#f8766d
                     /ApEinfo_revcolor=#f8766d
     3'UTR           3837..4119
                     /label=ACT 3'
                     /ApEinfo_fwdcolor=#bfbfbf
                     /ApEinfo_revcolor=#bfbfbf
     5'UTR           110..642
                     /label=TcIL3000.A.H_000093600 5'
                     /ApEinfo_fwdcolor=#ecb669
                     /ApEinfo_revcolor=#ecb669
     3'UTR           4135..4417
                     /label=ACT 3'(1)
                     /ApEinfo_label=ACT 3'
                     /ApEinfo_fwdcolor=#bfbfbf
                     /ApEinfo_revcolor=#bfbfbf
     rep_origin      6931..7613
                     /label=ColE1 origin
                     /ApEinfo_fwdcolor=gray50
                     /ApEinfo_revcolor=gray50
     primer_bind     2621..2640
                     /label=T7
                     /ApEinfo_fwdcolor=#d6d4ff
                     /ApEinfo_revcolor=#fbc0fc
     CDS             6174..6833
                     /label=AmpR
                     /ApEinfo_fwdcolor=#d8b6b0
                     /ApEinfo_revcolor=#d8b6b0
     protein_bind    950..968
                     /label=TetO
                     /ApEinfo_fwdcolor=#b6897e
                     /ApEinfo_revcolor=#b6897e
     3'UTR           1884..2593
                     /label=ALD 3'
                     /ApEinfo_fwdcolor=#bfbfbf
                     /ApEinfo_revcolor=#bfbfbf
     protein_bind    971..989
                     /label=TetO(1)
                     /ApEinfo_label=TetO
                     /ApEinfo_fwdcolor=#b6897e
                     /ApEinfo_revcolor=#b6897e
     5'UTR           1022..1114
                     /label=EP1 5'
                     /ApEinfo_fwdcolor=#bfbfbf
                     /ApEinfo_revcolor=#bfbfbf
     misc_feature    926..945
                     /label=T7(1)
                     /ApEinfo_label=T7
                     /ApEinfo_fwdcolor=#d6d4ff
                     /ApEinfo_revcolor=#fbc0fc
     terminator      4423..4550
                     /label=T7 terminator
                     /ApEinfo_fwdcolor=#937644
                     /ApEinfo_revcolor=#937644
     5'UTR           2659..2767
                     /label=ACT 5'
                     /ApEinfo_fwdcolor=#bfbfbf
                     /ApEinfo_revcolor=#bfbfbf
     terminator      4555..4682
                     /label=T7 terminator(1)
                     /ApEinfo_label=T7 terminator
                     /ApEinfo_fwdcolor=#937644
                     /ApEinfo_revcolor=#937644
     misc_feature    904..921
                     /label=I-SceI_recognition_seq
                     /ApEinfo_fwdcolor=#bb48ff
                     /ApEinfo_revcolor=#bb48ff
     CDS             1116..1880
                     /label=NLS-SceI-HA
                     /ApEinfo_fwdcolor=#aa0000
                     /ApEinfo_revcolor=#aa0000
ORIGIN
        1 GAATTGTGAG CGGATAACAA TTTCACACAG GAAACAGCTA TGACCATGAT TACGCCAAGC
       61 TCGGAATTAA CCCTCACTAA AGGGAACAAA AGCTGgagct cgcggccgCa tgtgaaggta
      121 cctctgtgtt taatgtacct tttgcatctg cttaaagtta atgagctagt cttcttagtc
      181 tcagaaaggt gatgaaatag cattctgaca cttttaattc cactaggaac gttattatta
      241 accataagag gaaagcaagc attgaaaagg gttgacttgg gctgctgaag aacccaagaa
      301 ccatgctacc acaataccta agtttttaaa aagtacgtga gtgttttttt taacgaaaat
      361 tccggcgcaa attttttcta tataggctcc tactagcagg agattatgga agtattcgtt
      421 agttttcaca ggttccattc tagaatctaa agaatgctcc ggatttttag caggtgttta
      481 actatcacca tgctcactac gtttttttct ctttgcttca aagggaaaaa ggtttcccac
      541 agtccgttaa attaaattgc acccgactaa atcagagaaa caaacgccaa tcctgtacat
      601 cccctccgat cccttttgga ccaactttaa taagaagtag gaatgcgtgt acatcttgca
      661 attttccttg tggtcacatt gttgcggaaa ggaaccccga ccggtgaaaa cgtcaacgta
      721 aacgagtatg gagttctgtg caagatatgg aggctccacc aagggcttga gttacctgac
      781 ggcgagaaga ccaaagagga tggggtagca attgtgaaag aaatatcaga tttgtggata
      841 gttacattgg ccaacgaatc cgaggaaaaa gattatggcg gaaaagtgga cagagagCCT
      901 AGGtagggat aacagggtaa tgtacTAATA CGACTCACTA TAGGGCGGTT CCCTATCAGT
      961 GATAGAGATC TCCCTATCAG TGATAGAGAT CCCTGAGTAC TGAGTTTAAC ATGTTCTCGT
     1021 Cccgggctgc acgcgccttc gagttttttt tccttttccc catttttttc aacttgaaga
     1081 cttcaattac accaaaaagt aaaattcaca agcttatgcc aaagaagaag cgaaaggtac
     1141 atatgaaaaa catcaaaaaa aaccaggtaa tgaacctggg tccgaactct aaactgctga
     1201 aagaatacaa atcccagctg atcgaactga acatcgaaca gttcgaagca ggtatcggtc
     1261 tgatcctggg tgatgcttac atccgttctc gtgatgaagg taaaacctac tgtatgcagt
     1321 tcgagtggaa aaacaaagca tacatggacc acgtatgtct gctgtacgat cagtgggtac
     1381 tgtccccgcc gcacaaaaaa gaacgtgtta accacctggg taacctggta atcacctggg
     1441 gcgcccagac tttcaaacac caagcattca acaaactggc taacctgttc atcgttaaca
     1501 acaaaaaaac catcccgaac aacctggttg aaaactacct gaccccgatg tctctggcat
     1561 actggttcat ggatgatggt ggtaaatggg attacaacaa aaactctacc aacaaatcga
     1621 tcgtactgaa cacccagtct ttcactttcg aagaagtaga atacctggtt aagggtctgc
     1681 gtaacaaatt ccaactgaac tgttacgtaa aaatcaacaa aaacaaaccg atcatctaca
     1741 tcgattctat gtcttacctg atcttctaca acctgatcaa accgtacctg atcccgcaga
     1801 tgatgtacaa actgccgaac actatctcct ccgaaacttt cctgaaatac ccatacgatg
     1861 ttccagatta cgcttgctaa tagGATCCTG CCCATTTAGT TGGCTTTTCC CTTGTCTCGT
     1921 GTCTTTTCCG TGGAAAGGTT CCCGGAGTAA TCTGATGGCA CAGCAGGGAG GTGCGCCTGC
     1981 AGGTTGGTTA GGAAGGGGGG ATGATGTAAA AGAAGAAAAT GGGGGGATAT CTTATGTTTA
     2041 AGAGGATAAA TAATGTGAAG GGGCTTTATA TGCTTGCTTG GTTGTCTCGT TGGTGCATGG
     2101 GGAATCTGCA TGTTTGCTTT GGAGCACGCG TGGTACATCA ATGGGATCAT ATCTTGCTGC
     2161 CTCCCGCAGT CACCGTGCGG AGCTGCCGGT GCCCCGTTTC TCATAGGCGT GTGCACCTTC
     2221 CGTCTGAGAC CTGTAAATGG TTAAAAAGGA ATATATAATT ACCTTTTGAA AAGTGGTAAA
     2281 AAACGAATAT ATGTTTTTTT TTGGTTTTAA TACGCTCTTT TGTGTGTATG AGAGGAATAA
     2341 ATAAGTGTGT GTGTGTGTGT GTTGTTGTTG TTGAAAAAAT GAAGGACACG AAAGCGCTCA
     2401 TTAGGGGTGG GGATACACCA GGCATAATTA TCCGAAAATA TTTTGGTGCA CCAAATAAGT
     2461 GAACATACTG ACGAAATCAA AGAGTTGGAG GATGGATAGG GAGGCCTCAT TGGCAGTGGT
     2521 AAATTGATTT GACTTGAATA TGATACCCTC TTACTGTTTC ATTGCCACTA CAAGTTGGTT
     2581 TCCTTCCCCT GCAGGCATGC TGGAAAGCTA GGTACCTGAT TAATACGACT CACTATAGGG
     2641 AGATCTCCCG TACCGGGGGC ACAGCAAGGT CTTCTGAAAT TCATGTTTTT TTTTTTTTAC
     2701 TCTGCATTGC AGTCTCCGCT CTTATTAGTT TTGCTTTACG TAAGGTCTCG TTGCTGCCAT
     2761 AAAATAAGCT CTAGAACTAG TGATGAAAAA GCCTGAACTC ACCGCGACGT CTGTCGAGAA
     2821 GTTTCTGATC GAAAAGTTCG ACAGCGTCTC CGACCTGATG CAGCTCTCGG AGGGCGAAGA
     2881 ATCTCGTGCT TTCAGCTTCG ATGTAGGAGG GCGTGGATAT GTCCTGCGGG TAAATAGCTG
     2941 CGCCGATGGT TTCTACAAAG ATCGTTATGT TTATCGGCAC TTTGCATCGG CCGCGCTCCC
     3001 GATTCCGGAA GTGCTTGACA TTGGGGAATT CAGCGAGAGC CTGACCTATT GCATCTCCCG
     3061 CCGTGCACAG GGTGTCACGT TGCAAGACCT GCCTGAAACC GAACTGCCCG CTGTTCTGCA
     3121 GCCGGTCGCG GAGGCCATGG ATGCGATCGC TGCGGCCGAT CTTAGCCAGA CGAGCGGGTT
     3181 CGGCCCATTC GGACCGCAAG GAATCGGTCA ATACACTACA TGGCGTGATT TCATATGCGC
     3241 GATTGCTGAT CCCCATGTGT ATCACTGGCA AACTGTGATG GACGACACCG TCAGTGCGTC
     3301 CGTCGCGCAG GCTCTCGATG AGCTGATGCT TTGGGCCGAG GACTGCCCCG AAGTCCGGCA
     3361 CCTCGTGCAC GCGGATTTCG GCTCCAACAA TGTCCTGACG GACAATGGCC GCATAACAGC
     3421 GGTCATTGAC TGGAGCGAGG CGATGTTCGG GGATTCCCAA TACGAGGTCG CCAACATCTT
     3481 CTTCTGGAGG CCGTGGTTGG CTTGTATGGA GCAGCAGACG CGCTACTTCG AGCGGAGGCA
     3541 TCCGGAGCTT GCAGGATCGC CGCGGCTCCG GGCGTATATG CTCCGCATTG GTCTTGACCA
     3601 ACTCTATCAG AGCTTGGTTG ACGGCAATTT CGATGATGCA GCTTGGGCGC AGGGTCGATG
     3661 CGACGCAATC GTCCGATCCG GAGCCGGGAC TGTCGGGCGT ACACAAATCG CCCGCAGAAG
     3721 CGCGGCCGTC TGGACCGATG GCTGTGTAGA AGTACTCGCC GATAGTGGAA ACCGACGCCC
     3781 CAGCACTCGT CCGAGGGCAA AGGAATAGAG TAGATGCCGA CCGGGATcga tccccCGATC
     3841 CTAACACCGG GTTGTGTGGC CAAAATTGTT CTGTAGTCGC TGTGAGTTGA CACGGCTAGT
     3901 GCTTATGATT TTCCTCGCGT GTGGTGCCTG TACTCAGCCC TATGCCTTAT TTGCAACACA
     3961 TTTACGTACA GCGCACAAGA GAAGAGAAGA TCACTTGAAG ATAATAAATA TAGGGTTGTA
     4021 GGCATCTTGT TTAACTCAAA TTTTCTCGTC TTGGTGTGTC GACATGATTG AAATAGTGCC
     4081 ACCAGTTGTG TTTGATGCGT TTGTTATCTA TGCAGTATTC TGCAAGGCCT CGGAGATCCT
     4141 AACACCGGGT TGTGTGGCCA AAATTGTTCT GTAGTCGCTG TGAGTTGACA CGGCTAGTGC
     4201 TTATGATTTT CCTCGCGTGT GGTGCCTGTA CTCAGCCCTA TGCCTTATTT GCAACACATT
     4261 TACGTACAGC GCACAAGAGA AGAGAAGATC ACTTGAAGAT AATAAATATA GGGTTGTAGG
     4321 CATCTTGTTT AACTCAAATT TTCTCGTCTT GGTGTGTCGA CATGATTGAA ATAGTGCCAC
     4381 CAGTTGTGTT TGATGCGTTT GTTATCTATG CAGTATTCTG CAGGCTGCTA ACAAAGCCCG
     4441 AAAGGAAGCT GAGTTGGCTG CTGCCACCGC TGAGCAATAA CTAGCATAAC CCCTTGGGGC
     4501 CTCTAAACGG GTCTTGAGGG GTTTTTTGCT GAAAGGAGAA CTATATCCGG ATAGGGCTGC
     4561 TAACAAAGCC CGAAAGGAAG CTGAGTTGGC TGCTGCCACC GCTGAGCAAT AACTAGCATA
     4621 ACCCCTTGGG GCCTCTAAAC GGGTCTTGAG GGGTTTTTTG CTGAAAGGAG AACTATATCC
     4681 GGATagggcC Caaaagacgc agcggtcttg ggaaacgaag ccgcaaaagg tgggacaata
     4741 gtcaaaaatt gcggtggaac cggggaaaac gaggccaacg gcggaaatgt gggtatttct
     4801 ttagcgaacg acatcctgtg tctctgctac ctgcgtggaa gcggctacgc ttccgatcag
     4861 aaaatgtgct tggacggcgt gactggtgga tccaacaata acgccttaaa ttctgccctc
     4921 agcgacttaa ccaatgactg gccgaaatta aagaatggat gccccaagca tcaaggaaag
     4981 acgaccaccg cctccatcga ggcttccctg gccgctttcc atgcaaagct cggagcccag
     5041 gcgaacaagg ctgacgccag ccaccaaaca gggaggtaca tattgggcat tgcgacgacg
     5101 ccaaatacag gctgtaacgg ggcccagaac caattttgcg tcaactacaa acgccagcta
     5161 gcaggcaccg acaaagggat cccgtgggag cgcaaggtcc ggggagccga agataagctc
     5221 gtggaggcgg acactatgac gcgaatggta gaaatgctaa ttcatcggct ggagaacttg
     5281 aactggacag cttggggaat atacgaagac gcgctggaac atgtagatgc ccatgaatca
     5341 ggacgtatcg agggcggctc cggcaccaat gccgctgcca gcacctatcc aaaagaaaaa
     5401 caacaaaatg caatttcaaa cgagagccca gtatctactt cgggatacgt aggagtgcca
     5461 ctaggttggt taatatcggc ttcactcttc cctGcggccg ctcgagaatt cGATGGCTTT
     5521 CCCCGTCAAG CTCTAAATCG GGGGCTCCCT TTAGGGTTCC GATTTAGTGC TTTACGGCAC
     5581 CTCGACCCCA AAAAACTTGA TTAGGGTGAT GGTTCACGTA GTGGGCCATC GCCCTGATAG
     5641 ACGGTTTTTC GCCCTTTGAC GTTGGAGTCC ACGTTCTTTA ATAGTGGACT CTTGTTCCAA
     5701 ACTGGAACAA CACTCAACCC TATCTCGGTC TATTCTTTTG ATTTATAAGG GATTTTGCCG
     5761 ATTTCGGCCT ATTGGTTAAA AAATGAGCTG ATTTAACAAA AATTTAACGC GAATTTTAAC
     5821 AAAATATTAA CGTTTACAAT TTCCCAGGTG GCACTTTTCG GGGAAATGTG CGCGGAACCC
     5881 CTATTTGTTT ATTTTTCTAA ATACATTCAA ATATGTATCC GCTCATGAGA CAATAACCCT
     5941 GATAAATGCT TCAATAATAT TGAAAAAGGA AGAGTATGAG TATTCAACAT TTCCGTGTCG
     6001 CCCTTATTCC CTTTTTTGCG GCATTTTGCC TTCCTGTTTT TGCTCACCCA GAAACGCTGG
     6061 TGAAAGTAAA AGATGCTGAA GATCAGTTGG GTGCACGAGT GGGTTACATC GAACTGGATC
     6121 TCAACAGCGG TAAGATCCTT GAGAGTTTTC GCCCCGAAGA ACGTTTTCCA ATGATGAGCA
     6181 CTTTTAAAGT TCTGCTATGT GGCGCGGTAT TATCCCGTAT TGACGCCGGG CAAGAGCAAC
     6241 TCGGTCGCCG CATACACTAT TCTCAGAATG ACTTGGTTGA GTACTCACCA GTCACAGAAA
     6301 AGCATCTTAC GGATGGCATG ACAGTAAGAG AATTATGCAG TGCTGCCATA ACCATGAGTG
     6361 ATAACACTGC GGCCAACTTA CTTCTGACAA CGATCGGAGG ACCGAAGGAG CTAACCGCTT
     6421 TTTTGCACAA CATGGGGGAT CATGTAACTC GCCTTGATCG TTGGGAACCG GAGCTGAATG
     6481 AAGCCATACC AAACGACGAG CGTGACACCA CGATGCCTGT AGCAATGGCA ACAACGTTGC
     6541 GCAAACTATT AACTGGCGAA CTACTTACTC TAGCTTCCCG GCAACAATTA ATAGACTGGA
     6601 TGGAGGCGGA TAAAGTTGCA GGACCACTTC TGCGCTCGGC CCTTCCGGCT GGCTGGTTTA
     6661 TTGCTGATAA ATCTGGAGCC GGTGAGCGTG GGTCTCGCGG TATCATTGCA GCACTGGGGC
     6721 CAGATGGTAA GCCCTCCCGT ATCGTAGTTA TCTACACGAC GGGGAGTCAG GCAACTATGG
     6781 ATGAACGAAA TAGACAGATC GCTGAGATAG GTGCCTCACT GATTAAGCAT TGGTAACTGT
     6841 CAGACCAAGT TTACTCATAT ATACTTTAGA TTGATTTAAA ACTTCATTTT TAATTTAAAA
     6901 GGATCTAGGT GAAGATCCTT TTTGATAATC TCATGACCAA AATCCCTTAA CGTGAGTTTT
     6961 CGTTCCACTG AGCGTCAGAC CCCGTAGAAA AGATCAAAGG ATCTTCTTGA GATCCTTTTT
     7021 TTCTGCGCGT AATCTGCTGC TTGCAAACAA AAAAACCACC GCTACCAGCG GTGGTTTGTT
     7081 TGCCGGATCA AGAGCTACCA ACTCTTTTTC CGAAGGTAAC TGGCTTCAGC AGAGCGCAGA
     7141 TACCAAATAC TGTCCTTCTA GTGTAGCCGT AGTTAGGCCA CCACTTCAAG AACTCTGTAG
     7201 CACCGCCTAC ATACCTCGCT CTGCTAATCC TGTTACCAGT GGCTGCTGCC AGTGGCGATA
     7261 AGTCGTGTCT TACCGGGTTG GACTCAAGAC GATAGTTACC GGATAAGGCG CAGCGGTCGG
     7321 GCTGAACGGG GGGTTCGTGC ACACAGCCCA GCTTGGAGCG AACGACCTAC ACCGAACTGA
     7381 GATACCTACA GCGTGAGCTA TGAGAAAGCG CCACGCTTCC CGAAGGGAGA AAGGCGGACA
     7441 GGTATCCGGT AAGCGGCAGG GTCGGAACAG GAGAGCGCAC GAGGGAGCTT CCAGGGGGAA
     7501 ACGCCTGGTA TCTTTATAGT CCTGTCGGGT TTCGCCACCT CTGACTTGAG CGTCGATTTT
     7561 TGTGATGCTC GTCAGGGGGG CGGAGCCTAT GGAAAAACGC CAGCAACGCG GCCTTTTTAC
     7621 GGTTCCTGGC CTTTTGCTGG CCTTTTGCTC ACATGTTCTT TCCTGCGTTA TCCCCTGATT
     7681 CTGTGGATAA CCGTATTACC GCCTTTGAGT GAGCTGATAC CGCTCGCCGC AGCCGAACGA
     7741 CCGAGCGCAG CGAGTCAGTG AGCGAGGAAG CGGAAGAGCG CCCAATACGC AAACCGCCTC
     7801 TCCCCGCGCG TTGGCCGATT CATTAATGCA GCTGGCACGA CAGGTTTCCC GACTGGAAAG
     7861 CGGGCAGTGA GCGCAACGCA ATTAATGTGA GTTAGCTCAC TCATTAGGCA CCCCAGGCTT
     7921 TACACTTTAT GCTTCCGGCT CGTATGTTGT GTG  
//
