# Supplementary material for: Reliable, scalable functional genetics in bloodstream-form Trypanosoma congolense in vitro and in vivo
Source: PLoS Pathog. 2021 Jan 22;17(1):e1009224. doi: 10.1371/journal.ppat.1009224 (PMC7870057; doi:10.1371/journal.ppat.1009224)
Supplement: S1 Dataset — Annotated sequences are provided in GenBank format and were used to generate graphical maps. (ZIP) [file ppat.1009224.s006.zip › S1_Dataset/pTcoLUC2.gb]

LOCUS       pTcoLUC2        6710 bp ds-DNA   circular     12-AUG-2020
DEFINITION  .
ACCESSION   
VERSION     
SOURCE      .
  ORGANISM  .
COMMENT     
COMMENT     ApEinfo:methylated:1
FEATURES             Location/Qualifiers
     promoter        134..508
                     /label=rRNA promoter
                     /ApEinfo_fwdcolor=#8986ff
                     /ApEinfo_revcolor=#8986ff
     5'UTR           533..650
                      /label=ACT 5'
                     /ApEinfo_fwdcolor=#bfbfbf
                     /ApEinfo_revcolor=#bfbfbf
     misc_feature    2324..2680
                     /label=TcoTUBA-TUBB intergenic
                     /ApEinfo_fwdcolor=#828282
                     /ApEinfo_revcolor=#828282                     
     CDS             665..2317
                     /label=Luciferase
                     /ApEinfo_fwdcolor=#ffcc00
                     /ApEinfo_revcolor=#ffcc00
     3'UTR           3534..3816
                     /label=ACT 3'
                     /ApEinfo_fwdcolor=#bfbfbf
                     /ApEinfo_revcolor=#bfbfbf
     CDS             2694..3488
                     /label=NEO
                     /ApEinfo_fwdcolor=#4682b4
                     /ApEinfo_revcolor=#4682b4
     rep_origin      5685..6367
                     /label=ColE1 origin
                     /ApEinfo_fwdcolor=gray50
                     /ApEinfo_revcolor=gray50
     CDS             4928..5587
                     /label=AmpR
                     /ApEinfo_fwdcolor=#d8b6b0
                     /ApEinfo_revcolor=#d8b6b0
     misc_feature    3870..4216
                     /label=rDNA Upstream region
                     /ApEinfo_fwdcolor=#0089ff
                     /ApEinfo_revcolor=#0089ff
ORIGIN
        1 TTGTGAGCGG ATAACAATTT CACACAGGAA ACAGCTATGA CCATGATTAC GCCAAGCTCG
       61 GAATTAACCC TCACTAAAGG GAACAAAAGC TGgagctcgc ggccgCccta accctgacct
      121 tgagggtata taacaatcag aacctccgtc tgggcacGct cCcaaatggc ctatataacc
      181 gtcacaaata cgaaagtgga aaaaaacatg tacaaaaaac gaaaaaaggg ctatataacc
      241 gtcaggaatg tcAGacgggt aggtacaagt agtaaaacgc ggaattcctt atgtattcgc
      301 gaaagtaagt tttggtgcCG cttctcgaat tcacAgacgg atgctgttta actgtcatcc
      361 tacgatttcc ttcagaaggt tcatgtgaat gctgtgtgtg ggctgggttc caccTgtgtg
      421 gtggtgggtt ggcggctttt tgctgtcctt ccaaagcctg agtaacagcg agtcatgctg
      481 tgagcgtgtG tGttttttcC tcacacgccg tgtttgccct gtgtgtAGAC CCGGGCACAG
      541 CAAGGTCTTC TGAAATTCAT GTTTTTTTTT TTTTTTTACT CTGCATTGCA GTCTCCGCTC
      601 TTATTTAGTT TTGCTTTACG TAAGGTCTCG TTGCTGCCAT AAAATAAGCT ATATCACCGG
      661 ATCCATGGAA GACGCCAAAA ACATAAAGAA AGGCCCGGCG CCATTCTATC CTCTAGAGGA
      721 TGGAACCGCT GGAGAGCAAC TGCATAAGGC TATGAAGAGA TACGCCCTGG TTCCTGGAAC
      781 AATTGCTTTT ACAGATGCAC ATATCGAGGT GAACATCACG TACGCGGAAT ACTTCGAAAT
      841 GTCCGTTCGG TTGGCAGAAG CTATGAAACG ATATGGGCTG AATACAAATC ACAGAATCGT
      901 CGTATGCAGT GAAAACTCTC TTCAATTCTT TATGCCGGTG TTGGGCGCGT TATTTATCGG
      961 AGTTGCAGTT GCGCCCGCGA ACGACATTTA TAATGAACGT GAATTGCTCA ACAGTATGAA
     1021 CATTTCGCAG CCTACCGTAG TGTTTGTTTC CAAAAAGGGG TTGCAAAAAA TTTTGAACGT
     1081 GCAAAAAAAA TTACCAATAA TCCAGAAAAT TATTATCATG GATTCTAAAA CGGATTACCA
     1141 GGGATTTCAG TCGATGTACA CGTTCGTCAC ATCTCATCTA CCTCCCGGTT TTAATGAATA
     1201 CGATTTTGTA CCAGAGTCCT TTGATCGTGA CAAAACAATT GCACTGATAA TGAATTCCTC
     1261 TGGATCTACT GGGTTACCTA AGGGTGTGGC CCTTCCGCAT AGAACTGCCT GCGTCAGATT
     1321 CTCGCATGCC AGAGATCCTA TTTTTGGCAA TCAAATCATT CCGGATACTG CGATTTTAAG
     1381 TGTTGTTCCA TTCCATCACG GTTTTGGAAT GTTTACTACA CTCGGATATT TGATATGTGG
     1441 ATTTCGAGTC GTCTTAATGT ATAGATTTGA AGAAGAGCTG TTTTTACGAT CCCTTCAGGA
     1501 TTACAAAATT CAAAGTGCGT TGCTAGTACC AACCCTATTT TCATTCTTCG CCAAAAGCAC
     1561 TCTGATTGAC AAATACGATT TATCTAATTT ACACGAAATT GCTTCTGGGG GCGCACCTCT
     1621 TTCGAAAGAA GTCGGGGAAG CGGTTGCAAA ACGCTTCCAT CTTCCAGGGA TACGACAAGG
     1681 ATATGGGCTC ACTGAGACTA CATCAGCTAT TCTGATTACA CCCGAGGGGG ATGATAAACC
     1741 GGGCGCGGTC GGTAAAGTTG TTCCATTTTT TGAAGCGAAG GTTGTGGATC TGGATACCGG
     1801 GAAAACGCTG GGCGTTAATC AGAGAGGCGA ATTATGTGTC AGAGGACCTA TGATTATGTC
     1861 CGGTTATGTA AACAATCCGG AAGCGACCAA CGCCTTGATT GACAAGGATG GATGGCTACA
     1921 TTCTGGAGAC ATAGCTTACT GGGACGAAGA CGAACACTTC TTCATAGTTG ACCGCTTGAA
     1981 GTCTTTAATT AAATACAAAG GATATCAGGT GGCCCCCGCT GAATTGGAAT CGATATTGTT
     2041 ACAACACCCC AACATCTTCG ACGCGGGCGT GGCAGGTCTT CCCGACGATG ACGCCGGTGA
     2101 ACTTCCCGCC GCCGTTGTTG TTTTGGAGCA CGGAAAGACG ATGACGGAAA AAGAGATCGT
     2161 GGATTACGTC GCCAGTCAAG TAACAACCGC GAAAAAGTTG CGCGGAGGAG TTGTGTTTGT
     2221 GGACGAAGTA CCGAAAGGTC TTACCGGAAA ACTCGACGCA AGAAAAATCA GAGAGATCCT
     2281 CATAAAGGCC AAGAAGGGCG GAAAGTCCAA ATTGTAAaag cttAGAACAG GAAAAGAAGT
     2341 GTGTCTGTGT GGAGGATGTA GCAGTCTAAT TTATATGTAT GACCTTGTTA GCATGTTTGT
     2401 TGTGAGGCTT GTGCTGATAC CTGGAGCTCT AATAGGACAC CTGTGTATGC ACGTTCGGCA
     2461 CACCCTCCTC AGACTTTTTT GTTTTTGTTT CTTTTTTCTT TATTTATCTT GTTTTGTTTC
     2521 CTCTCATTAA TGAAGTGTTC CCTCTTCCTG TCCCACTCCG CCTGCCTGGT TATCGCCGCC
     2581 TACATGGCGT TCCCTCACCA CCACCACCAC CACCCTCCCT CCCTCCTTCG CTGCGCTGAA
     2641 AGATTATAAT CGTTTCAAGG AAGACTAATC CAATTCCATC ACTAGTCATG GttATGATTG
     2701 AACAAGATGG ATTGCACGCA GGTTCTCCGG CCGCTTGGGT GGAGAGGCTA TTCGGCTATG
     2761 ACTGGGCACA ACAGACAATC GGCTGCTCTG ATGCCGCCGT GTTCCGGCTG TCAGCGCAGG
     2821 GGCGCCCGGT TCTTTTTGTC AAGACCGACC TGTCCGGTGC CCTGAATGAA CTGCAGGACG
     2881 AGGCAGCGCG GCTATCGTGG CTGGCCACGA CGGGCGTTCC TTGCGCAGCT GTGCTCGACG
     2941 TTGTCACTGA AGCGGGAAGG GACTGGCTGC TATTGGGCGA AGTGCCGGGG CAGGATCTCC
     3001 TGTCATCTCA CCTTGCTCCT GCCGAGAAAG TATCCATCAT GGCTGATGCA ATGCGGCGGC
     3061 TGCATACGCT TGATCCGGCT ACCTGCCCAT TCGACCACCA AGCGAAACAT CGCATCGAGC
     3121 GAGCACGTAC TCGGATGGAA GCCGGTCTTG TCGATCAGGA TGATCTGGAC GAAGAGCATC
     3181 AGGGGCTCGC GCCAGCCGAA CTGTTCGCCA GGCTCAAGGC GCGCATGCCC GACGGCGAGG
     3241 ATCTCGTCGT GACtCATGGC GATGCCTGCT TGCCGAATAT CATGGTGGAA AATGGCCGCT
     3301 TTTCTGGATT CATCGACTGT GGCCGGCTGG GTGTGGCGGA CCGCTATCAG GACATAGCGT
     3361 TGGCTACCCG TGATATTGCT GAAGAGCTTG GCGGCGAATG GGCTGACCGC TTCCTCGTGC
     3421 TTTACGGTAT CGCCGCTCCC GATTCGCAGC GCATCGCCTT CTATCGCCTT CTTGACGAGT
     3481 TCTTCTGACA TATGTACATA TGTAGAGTAG ATGCCGACCG GGATCGATCC CCCGATCCTA
     3541 ACACCGGGTT GTGTGGCCAA AATTGTTCTG TAGTCGCTGT GAGTTGACAC GGCTAGTGCT
     3601 TATGATTTTC CTCGCGTGTG GTGCCTGTAC TCAGCCCTAT GCCTTATTTG CAACACATTT
     3661 ACGTACAGCG CACAAGAGAA GAGAAGATCA CTTGAAGATA ATAAATATAG GGTTGTAGGC
     3721 ATCTTGTTTA ACTCAAATTT TCTCGTCTTG GTGTGTCGAC ATGATTGAAA TAGTGCCACC
     3781 AGTTGTGTTT GATGCGTTTG TTATCTATGC AGTATTCTGC AAGGCCtcat ggaaggtttt
     3841 ccacacctcc actgtttgtg catcactttT CACTTTTCTT TTTTATATTG CCTTTCCTTA
     3901 AAAAGCGCAC AAGCCACATC TTTAGGGACA TGCAATCCCA ACGAGCGGCG ACCCTGACCC
     3961 TGACCTGACC CTGACCCTGA CCTGACCCTG ACCCTGACCT TGACCTTGAC CTGACCCTGA
     4021 CCTGACCCTG ACCCTGACCC TGACCTTGAC CCTGACCCTG ACCCTGACCT GACCTTGACC
     4081 CTGACCCTTA CCTTGACCCT TACCTTGACC CCGACCCTGA CCTGACCTTG ACCTTGACCT
     4141 GACCTTGACC TGACCCTGAC CCTGACCCTG ACCCTGACCT GACCTTGACC CTGACCCTTA
     4201 CCTTGACCCT TACCTTGACC CCGACCCTAA CCTGACCTTG AGGGTATGCG GCCGCTCGAG
     4261 AATTCGATGG CTTTCCCCGT CAAGCTCTAA ATCGGGGGCT CCCTTTAGGG TTCCGATTTA
     4321 GTGCTTTACG GCACCTCGAC CCCAAAAAAC TTGATTAGGG TGATGGTTCA CGTAGTGGGC
     4381 CATCGCCCTG ATAGACGGTT TTTCGCCCTT TGACGTTGGA GTCCACGTTC TTTAATAGTG
     4441 GACTCTTGTT CCAAACTGGA ACAACACTCA ACCCTATCTC GGTCTATTCT TTTGATTTAT
     4501 AAGGGATTTT GCCGATTTCG GCCTATTGGT TAAAAAATGA GCTGATTTAA CAAAAATTTA
     4561 ACGCGAATTT TAACAAAATA TTAACGTTTA CAATTTCCCA GGTGGCACTT TTCGGGGAAA
     4621 TGTGCGCGGA ACCCCTATTT GTTTATTTTT CTAAATACAT TCAAATATGT ATCCGCTCAT
     4681 GAGACAATAA CCCTGATAAA TGCTTCAATA ATATTGAAAA AGGAAGAGTA TGAGTATTCA
     4741 ACATTTCCGT GTCGCCCTTA TTCCCTTTTT TGCGGCATTT TGCCTTCCTG TTTTTGCTCA
     4801 CCCAGAAACG CTGGTGAAAG TAAAAGATGC TGAAGATCAG TTGGGTGCAC GAGTGGGTTA
     4861 CATCGAACTG GATCTCAACA GCGGTAAGAT CCTTGAGAGT TTTCGCCCCG AAGAACGTTT
     4921 TCCAATGATG AGCACTTTTA AAGTTCTGCT ATGTGGCGCG GTATTATCCC GTATTGACGC
     4981 CGGGCAAGAG CAACTCGGTC GCCGCATACA CTATTCTCAG AATGACTTGG TTGAGTACTC
     5041 ACCAGTCACA GAAAAGCATC TTACGGATGG CATGACAGTA AGAGAATTAT GCAGTGCTGC
     5101 CATAACCATG AGTGATAACA CTGCGGCCAA CTTACTTCTG ACAACGATCG GAGGACCGAA
     5161 GGAGCTAACC GCTTTTTTGC ACAACATGGG GGATCATGTA ACTCGCCTTG ATCGTTGGGA
     5221 ACCGGAGCTG AATGAAGCCA TACCAAACGA CGAGCGTGAC ACCACGATGC CTGTAGCAAT
     5281 GGCAACAACG TTGCGCAAAC TATTAACTGG CGAACTACTT ACTCTAGCTT CCCGGCAACA
     5341 ATTAATAGAC TGGATGGAGG CGGATAAAGT TGCAGGACCA CTTCTGCGCT CGGCCCTTCC
     5401 GGCTGGCTGG TTTATTGCTG ATAAATCTGG AGCCGGTGAG CGTGGGTCTC GCGGTATCAT
     5461 TGCAGCACTG GGGCCAGATG GTAAGCCCTC CCGTATCGTA GTTATCTACA CGACGGGGAG
     5521 TCAGGCAACT ATGGATGAAC GAAATAGACA GATCGCTGAG ATAGGTGCCT CACTGATTAA
     5581 GCATTGGTAA CTGTCAGACC AAGTTTACTC ATATATACTT TAGATTGATT TAAAACTTCA
     5641 TTTTTAATTT AAAAGGATCT AGGTGAAGAT CCTTTTTGAT AATCTCATGA CCAAAATCCC
     5701 TTAACGTGAG TTTTCGTTCC ACTGAGCGTC AGACCCCGTA GAAAAGATCA AAGGATCTTC
     5761 TTGAGATCCT TTTTTTCTGC GCGTAATCTG CTGCTTGCAA ACAAAAAAAC CACCGCTACC
     5821 AGCGGTGGTT TGTTTGCCGG ATCAAGAGCT ACCAACTCTT TTTCCGAAGG TAACTGGCTT
     5881 CAGCAGAGCG CAGATACCAA ATACTGTCCT TCTAGTGTAG CCGTAGTTAG GCCACCACTT
     5941 CAAGAACTCT GTAGCACCGC CTACATACCT CGCTCTGCTA ATCCTGTTAC CAGTGGCTGC
     6001 TGCCAGTGGC GATAAGTCGT GTCTTACCGG GTTGGACTCA AGACGATAGT TACCGGATAA
     6061 GGCGCAGCGG TCGGGCTGAA CGGGGGGTTC GTGCACACAG CCCAGCTTGG AGCGAACGAC
     6121 CTACACCGAA CTGAGATACC TACAGCGTGA GCTATGAGAA AGCGCCACGC TTCCCGAAGG
     6181 GAGAAAGGCG GACAGGTATC CGGTAAGCGG CAGGGTCGGA ACAGGAGAGC GCACGAGGGA
     6241 GCTTCCAGGG GGAAACGCCT GGTATCTTTA TAGTCCTGTC GGGTTTCGCC ACCTCTGACT
     6301 TGAGCGTCGA TTTTTGTGAT GCTCGTCAGG GGGGCGGAGC CTATGGAAAA ACGCCAGCAA
     6361 CGCGGCCTTT TTACGGTTCC TGGCCTTTTG CTGGCCTTTT GCTCACATGT TCTTTCCTGC
     6421 GTTATCCCCT GATTCTGTGG ATAACCGTAT TACCGCCTTT GAGTGAGCTG ATACCGCTCG
     6481 CCGCAGCCGA ACGACCGAGC GCAGCGAGTC AGTGAGCGAG GAAGCGGAAG AGCGCCCAAT
     6541 ACGCAAACCG CCTCTCCCCG CGCGTTGGCC GATTCATTAA TGCAGCTGGC ACGACAGGTT
     6601 TCCCGACTGG AAAGCGGGCA GTGAGCGCAA CGCAATTAAT GTGAGTTAGC TCACTCATTA
     6661 GGCACCCCAG GCTTTACACT TTATGCTTCC GGCTCGTATG TTGTGTGGAA 
//
