# Supplementary material for: Reliable, scalable functional genetics in bloodstream-form Trypanosoma congolense in vitro and in vivo
Source: PLoS Pathog. 2021 Jan 22;17(1):e1009224. doi: 10.1371/journal.ppat.1009224 (PMC7870057; doi:10.1371/journal.ppat.1009224)
Supplement: S1 Dataset — Annotated sequences are provided in GenBank format and were used to generate graphical maps. (ZIP) [file ppat.1009224.s006.zip › S1_Dataset/p2T7-TcoV.gb]

LOCUS                p2T7-TcoV        7437 bp ds-DNA   circular     12-AUG-2020
DEFINITION  .
ACCESSION   
VERSION     
SOURCE      .
  ORGANISM  .
COMMENT     
            
            
COMMENT     ApEinfo:methylated:1
FEATURES             Location/Qualifiers
     CDS             4176..4977
                     /label=TcIL3000.A.H_000093600
                     /ApEinfo_fwdcolor=#f8766d
                     /ApEinfo_revcolor=#f8766d
     CDS             643..898
                     /label=TcIL3000.A.H_000093600(1)
                     /ApEinfo_label=TcIL3000.A.H_000093600
                     /ApEinfo_fwdcolor=#f8766d
                     /ApEinfo_revcolor=#f8766d
     CDS             1407..2010
                     /label=eGFP fragment
                     /ApEinfo_fwdcolor=#70fe00
                     /ApEinfo_revcolor=#70fe00
     primer_bind     1320..1339
                     /label=T7
                     /ApEinfo_fwdcolor=#d6d4ff
                     /ApEinfo_revcolor=#fbc0fc
     protein_bind    complement(2054..2072)
                     /label=TetO
                     /ApEinfo_fwdcolor=#b6897e
                     /ApEinfo_revcolor=#b6897e
     5'UTR           110..642
                     /label=TcIL3000.A.H_000093600 5'
                     /ApEinfo_fwdcolor=#ecb669
                     /ApEinfo_revcolor=#ecb669
     rep_origin      6415..7097
                     /label=ColE1 origin
                     /ApEinfo_fwdcolor=gray50
                     /ApEinfo_revcolor=gray50
     3'UTR           3852..4134
                     /label=ACT 3'
                     /ApEinfo_fwdcolor=#bfbfbf
                     /ApEinfo_revcolor=#bfbfbf
     terminator      2423..2550
                     /label=T7 terminator
                     /ApEinfo_fwdcolor=#937644
                     /ApEinfo_revcolor=#937644
     terminator      complement(1058..1186)
                     /label=T7 terminator(1)
                     /ApEinfo_label=T7 terminator
                     /ApEinfo_fwdcolor=#937644
                     /ApEinfo_revcolor=#937644
     CDS             5658..6317
                     /label=AmpR
                     /ApEinfo_fwdcolor=#d8b6b0
                     /ApEinfo_revcolor=#d8b6b0
     primer_bind     complement(2078..2097)
                     /label=T7(1)
                     /ApEinfo_label=T7
                     /ApEinfo_fwdcolor=#d6d4ff
                     /ApEinfo_revcolor=#fbc0fc
     terminator      2291..2418
                     /label=T7 terminator(2)
                     /ApEinfo_label=T7 terminator
                     /ApEinfo_fwdcolor=#937644
                     /ApEinfo_revcolor=#937644
     terminator      complement(925..1053)
                     /label=T7 terminator(3)
                     /ApEinfo_label=T7 terminator
                     /ApEinfo_fwdcolor=#937644
                     /ApEinfo_revcolor=#937644
     protein_bind    1345..1363
                     /label=TetO(1)
                     /ApEinfo_label=TetO
                     /ApEinfo_fwdcolor=#b6897e
                     /ApEinfo_revcolor=#b6897e
     promoter        2595..2885
                     /label=rRNA promoter
                     /ApEinfo_fwdcolor=#8986ff
                     /ApEinfo_revcolor=#8986ff
     CDS             3020..3814
                     /label=NEO
                     /ApEinfo_fwdcolor=#0064ff
                     /ApEinfo_revcolor=#0064ff
     5'UTR           2894..3004
                     /label=ACT 5'
                     /ApEinfo_fwdcolor=#bfbfbf
                     /ApEinfo_revcolor=#bfbfbf
ORIGIN
        1 GAATTGTGAG CGGATAACAA TTTCACACAG GAAACAGCTA TGACCATGAT TACGCCAAGC
       61 TCGGAATTAA CCCTCACTAA AGGGAACAAA AGCTGgagct cgcggccgCa tgtgaaggta
      121 cctctgtgtt taatgtacct tttgcatctg cttaaagtta atgagctagt cttcttagtc
      181 tcagaaaggt gatgaaatag cattctgaca cttttaattc cactaggaac gttattatta
      241 accataagag gaaagcaagc attgaaaagg gttgacttgg gctgctgaag aacccaagaa
      301 ccatgctacc acaataccta agtttttaaa aagtacgtga gtgttttttt taacgaaaat
      361 tccggcgcaa attttttcta tataggctcc tactagcagg agattatgga agtattcgtt
      421 agttttcaca ggttccattc tagaatctaa agaatgctcc ggatttttag caggtgttta
      481 actatcacca tgctcactac gtttttttct ctttgcttca aagggaaaaa ggtttcccac
      541 agtccgttaa attaaattgc acccgactaa atcagagaaa caaacgccaa tcctgtacat
      601 cccctccgat cccttttgga ccaactttaa taagaagtag gaatgcgtgt acatcttgca
      661 attttccttg tggtcacatt gttgcggaaa ggaaccccga ccggtgaaaa cgtcaacgta
      721 aacgagtatg gagttctgtg caagatatgg aggctccacc aagggcttga gttacctgac
      781 ggcgagaaga ccaaagagga tggggtagca attgtgaaag aaatatcaga tttgtggata
      841 gttacattgg ccaacgaatc cgaggaaaaa gattatggcg gaaaagtgga cagagagcCT
      901 AGCGAATTCC TGCAGGGGCC CTATCCGGAT ATAGTTCCTC CTTTCAGCAA AAAACCCCTC
      961 AAGACCCGTT TAGAGGCCCC AAGGGGTTAT GCTAGTTATT GCTCAGCGGT GGCAGCAGCC
     1021 AACTCAGCTT CCTTTCGGGC TTTGTTAGCA GCCCTATCCG GATATAGTTC CTCCTTTCAG
     1081 CAAAAAACCC CTCAAGACCC GTTTAGAGGC CCCAAGGGGT TATGCTAGTT ATTGCTCAGC
     1141 GGTGGCAGCA GCCAACTCAG CTTCCTTTCG GGCTTTGTTA GCAGCCTGCA GCCCAGGACC
     1201 GAATACTAAT AACGACACTT GCGGTCAAAA AGTAGAAGAA CAAATGCTCA ACGATGAGTG
     1261 AATCAGGTTA GGGTAGTTGG AAAATTATAC AGAATGTCTT TGGCAACACA CCGCCTGATT
     1321 AATACGACTC ACTATAGGGA GATCTCCCTA TCAGTGATAG AGATCTAGCC GCGGTGGCGG
     1381 CCGGCCGCTC TAGAACTAGT GGATCCCACC TACGGCAAGC TGACCCTGAA GTTCATCTGC
     1441 ACCACCGGCA AGCTGCCCGT GCCCTGGCCC ACCCTCGTGA CCACCCTGAC CTACGGCGTG
     1501 CAGTGCTTCA GCCGCTACCC CGACCACATG AAGCAGCACG ACTTCTTCAA GTCCGCCATG
     1561 CCCGAAGGCT ACGTCCAGGA GCGCACCATC TTCTTCAAGG ACGACGGCAA CTACAAGACC
     1621 CGCGCCGAGG TGAAGTTCGA GGGCGACACC CTGGTGAACC GCATCGAGCT GAAGGGCATC
     1681 GACTTCAAGG AGGACGGCAA CATCCTGGGG CACAAGCTGG AGTACAACTA CAACAGCCAC
     1741 AACGTCTATA TCATGGCCGA CAAGCAGAAG AACGGCATCA AGGTGAACTT CAAGATCCGC
     1801 CACAACATCG AGGACGGCAG CGTGCAGCTC GCCGACCACT ACCAGCAGAA CACCCCCATC
     1861 GGCGACGGCC CCGTGCTGCT GCCCGACAAC CACTACCTGA GCACCCAGTC CGCCCTGAGC
     1921 AAAGACCCCA ACGAGAAGCG CGATCACATG GTCCTGCTGG AGTTCGTGAC CGCCGCCGGG
     1981 ATCACTCTCG GCATGGACGA GCTGTACAAG aagCTTATCG ATACCGTCGA CCTCGAGGGG
     2041 GGGCCCGGGG AGATCTCTAT CACTGATAGG GAGATCTCCC TATAGTGAGT CGTATTAATC
     2101 AGcCGGTGTG TTGCCAAAGA CATTCTGTAT AATTTTCCAA CTACCCTAAC CTGATTCACT
     2161 CATCGTTGAG CATTTGTTCT TCTACTTTTT GACCGCAAGT GTCGTTATTA GTATTCGGTC
     2221 CTCCtcgaCA TGATTGAAAT AGTGCCACCA GTTGTGTTTG ATGCGTTTGT TATCTATGCA
     2281 GTATTCTGCA GGCTGCTAAC AAAGCCCGAA AGGAAGCTGA GTTGGCTGCT GCCACCGCTG
     2341 AGCAATAACT AGCATAACCC CTTGGGGCCT CTAAACGGGT CTTGAGGGGT TTTTTGCTGA
     2401 AAGGAGAACT ATATCCGGAT AGGGCTGCTA ACAAAGCCCG AAAGGAAGCT GAGTTGGCTG
     2461 CTGCCACCGC TGAGCAATAA CTAGCATAAC CCCTTGGGGC CTCTAAACGG GTCTTGAGGG
     2521 GTTTTTTGCT GAAAGGAGAA CTATATCCGG ATtGGGCCCC TGCAGGCatg caagctagac
     2581 ctagggcATG CAAGCTAGCT TTCCACCCAG CGCGGGTGCA TTCTGGCTCT TATATATACT
     2641 TATTGTCATG ACAGAGTATA TTGTACTGTG TTGATAAGGG ACGGGTAACT GTATTGAAGA
     2701 GCCGATGCTT TTGACATGTT AGATATAATA TGTTTTATTG TAAAGTCAAT ACAACACACA
     2761 ATAGGATAAT AATGATAAAG TTAAAAAAGT ATATATAGTA ATAGAAATAT ATCTTATATA
     2821 GGAAAGATTA AGCAGTAAAA GTAGCGCTTA CGGCGTACGG AGCAGGAGAG CAACTGACCG
     2881 CTCTCAGACC CGGGCACAGC AAGGTCTTCT GAAATTCATG TTTTTTTTTT TTTTACTCTG
     2941 CATTGCAGTC TCCGCTCTTA TTTAGTTTTG CTTTACGTAA GGTCTCGTTG CTGCCATAAA
     3001 ATAAGCTATC ACCATGGttA TGATTGAACA AGATGGATTG CACGCAGGTT CTCCGGCCGC
     3061 TTGGGTGGAG AGGCTATTCG GCTATGACTG GGCACAACAG ACAATCGGCT GCTCTGATGC
     3121 CGCCGTGTTC CGGCTGTCAG CGCAGGGGCG CCCGGTTCTT TTTGTCAAGA CCGACCTGTC
     3181 CGGTGCCCTG AATGAACTGC AGGACGAGGC AGCGCGGCTA TCGTGGCTGG CCACGACGGG
     3241 CGTTCCTTGC GCAGCTGTGC TCGACGTTGT CACTGAAGCG GGAAGGGACT GGCTGCTATT
     3301 GGGCGAAGTG CCGGGGCAGG ATCTCCTGTC ATCTCACCTT GCTCCTGCCG AGAAAGTATC
     3361 CATCATGGCT GATGCAATGC GGCGGCTGCA TACGCTTGAT CCGGCTACCT GCCCATTCGA
     3421 CCACCAAGCG AAACATCGCA TCGAGCGAGC ACGTACTCGG ATGGAAGCCG GTCTTGTCGA
     3481 TCAGGATGAT CTGGACGAAG AGCATCAGGG GCTCGCGCCA GCCGAACTGT TCGCCAGGCT
     3541 CAAGGCGCGC ATGCCCGACG GCGAGGATCT CGTCGTGACt CATGGCGATG CCTGCTTGCC
     3601 GAATATCATG GTGGAAAATG GCCGCTTTTC TGGATTCATC GACTGTGGCC GGCTGGGTGT
     3661 GGCGGACCGC TATCAGGACA TAGCGTTGGC TACCCGTGAT ATTGCTGAAG AGCTTGGCGG
     3721 CGAATGGGCT GACCGCTTCC TCGTGCTTTA CGGTATCGCC GCTCCCGATT CGCAGCGCAT
     3781 CGCCTTCTAT CGCCTTCTTG ACGAGTTCTT CTGACATATG TAGAGTAGAT GCCGACCGGG
     3841 ATCGATCCCC CGATCCTAAC ACCGGGTTGT GTGGCCAAAA TTGTTCTGTA GTCGCTGTGA
     3901 GTTGACACGG CTAGTGCTTA TGATTTTCCT CGCGTGTGGT GCCTGTACTC AGCCCTATGC
     3961 CTTATTTGCA ACACATTTAC GTACAGCGCA CAAGAGAAGA GAAGATCACT TGAAGATAAT
     4021 AAATATAGGG TTGTAGGCAT CTTGTTTAAC TCAAATTTTC TCGTCTTGGT GTGTCGACAT
     4081 GATTGAAATA GTGCCACCAG TTGTGTTTGA TGCGTTTGTT ATCTATGCAG TATTCTGCAA
     4141 GGCCTCGGAa ggagaactat atccggatag ggcCCaaaag acgcagcggt cttgggaaac
     4201 gaagccgcaa aaggtgggac aatagtcaaa aattgcggtg gaaccgggga aaacgaggcc
     4261 aacggcggaa atgtgggtat ttctttagcg aacgacatcc tgtgtctctg ctacctgcgt
     4321 ggaagcggct acgcttccga tcagaaaatg tgcttggacg gcgtgactgg tggatccaac
     4381 aataacgcct taaattctgc cctcagcgac ttaaccaatg actggccgaa attaaagaat
     4441 ggatgcccca agcatcaagg aaagacgacc accgcctcca tcgaggcttc cctggccgct
     4501 ttccatgcaa agctcggagc ccaggcgaac aaggctgacg ccagccacca aacagggagg
     4561 tacatattgg gcattgcgac gacgccaaat acaggctgta acggggccca gaaccaattt
     4621 tgcgtcaact acaaacgcca gctagcaggc accgacaaag ggatcccgtg ggagcgcaag
     4681 gtccggggag ccgaagataa gctcgtggag gcggacacta tgacgcgaat ggtagaaatg
     4741 ctaattcatc ggctggagaa cttgaactgg acagcttggg gaatatacga agacgcgctg
     4801 gaacatgtag atgcccatga atcaggacgt atcgagggcg gctccggcac caatgccgct
     4861 gccagcacct atccaaaaga aaaacaacaa aatgcaattt caaacgagag cccagtatct
     4921 acttcgggat acgtaggagt gccactaggt tggttaatat cggcttcact cttccctGcg
     4981 gccgctcgag aattcGATGG CTTTCCCCGT CAAGCTCTAA ATCGGGGGCT CCCTTTAGGG
     5041 TTCCGATTTA GTGCTTTACG GCACCTCGAC CCCAAAAAAC TTGATTAGGG TGATGGTTCA
     5101 CGTAGTGGGC CATCGCCCTG ATAGACGGTT TTTCGCCCTT TGACGTTGGA GTCCACGTTC
     5161 TTTAATAGTG GACTCTTGTT CCAAACTGGA ACAACACTCA ACCCTATCTC GGTCTATTCT
     5221 TTTGATTTAT AAGGGATTTT GCCGATTTCG GCCTATTGGT TAAAAAATGA GCTGATTTAA
     5281 CAAAAATTTA ACGCGAATTT TAACAAAATA TTAACGTTTA CAATTTCCCA GGTGGCACTT
     5341 TTCGGGGAAA TGTGCGCGGA ACCCCTATTT GTTTATTTTT CTAAATACAT TCAAATATGT
     5401 ATCCGCTCAT GAGACAATAA CCCTGATAAA TGCTTCAATA ATATTGAAAA AGGAAGAGTA
     5461 TGAGTATTCA ACATTTCCGT GTCGCCCTTA TTCCCTTTTT TGCGGCATTT TGCCTTCCTG
     5521 TTTTTGCTCA CCCAGAAACG CTGGTGAAAG TAAAAGATGC TGAAGATCAG TTGGGTGCAC
     5581 GAGTGGGTTA CATCGAACTG GATCTCAACA GCGGTAAGAT CCTTGAGAGT TTTCGCCCCG
     5641 AAGAACGTTT TCCAATGATG AGCACTTTTA AAGTTCTGCT ATGTGGCGCG GTATTATCCC
     5701 GTATTGACGC CGGGCAAGAG CAACTCGGTC GCCGCATACA CTATTCTCAG AATGACTTGG
     5761 TTGAGTACTC ACCAGTCACA GAAAAGCATC TTACGGATGG CATGACAGTA AGAGAATTAT
     5821 GCAGTGCTGC CATAACCATG AGTGATAACA CTGCGGCCAA CTTACTTCTG ACAACGATCG
     5881 GAGGACCGAA GGAGCTAACC GCTTTTTTGC ACAACATGGG GGATCATGTA ACTCGCCTTG
     5941 ATCGTTGGGA ACCGGAGCTG AATGAAGCCA TACCAAACGA CGAGCGTGAC ACCACGATGC
     6001 CTGTAGCAAT GGCAACAACG TTGCGCAAAC TATTAACTGG CGAACTACTT ACTCTAGCTT
     6061 CCCGGCAACA ATTAATAGAC TGGATGGAGG CGGATAAAGT TGCAGGACCA CTTCTGCGCT
     6121 CGGCCCTTCC GGCTGGCTGG TTTATTGCTG ATAAATCTGG AGCCGGTGAG CGTGGGTCTC
     6181 GCGGTATCAT TGCAGCACTG GGGCCAGATG GTAAGCCCTC CCGTATCGTA GTTATCTACA
     6241 CGACGGGGAG TCAGGCAACT ATGGATGAAC GAAATAGACA GATCGCTGAG ATAGGTGCCT
     6301 CACTGATTAA GCATTGGTAA CTGTCAGACC AAGTTTACTC ATATATACTT TAGATTGATT
     6361 TAAAACTTCA TTTTTAATTT AAAAGGATCT AGGTGAAGAT CCTTTTTGAT AATCTCATGA
     6421 CCAAAATCCC TTAACGTGAG TTTTCGTTCC ACTGAGCGTC AGACCCCGTA GAAAAGATCA
     6481 AAGGATCTTC TTGAGATCCT TTTTTTCTGC GCGTAATCTG CTGCTTGCAA ACAAAAAAAC
     6541 CACCGCTACC AGCGGTGGTT TGTTTGCCGG ATCAAGAGCT ACCAACTCTT TTTCCGAAGG
     6601 TAACTGGCTT CAGCAGAGCG CAGATACCAA ATACTGTCCT TCTAGTGTAG CCGTAGTTAG
     6661 GCCACCACTT CAAGAACTCT GTAGCACCGC CTACATACCT CGCTCTGCTA ATCCTGTTAC
     6721 CAGTGGCTGC TGCCAGTGGC GATAAGTCGT GTCTTACCGG GTTGGACTCA AGACGATAGT
     6781 TACCGGATAA GGCGCAGCGG TCGGGCTGAA CGGGGGGTTC GTGCACACAG CCCAGCTTGG
     6841 AGCGAACGAC CTACACCGAA CTGAGATACC TACAGCGTGA GCTATGAGAA AGCGCCACGC
     6901 TTCCCGAAGG GAGAAAGGCG GACAGGTATC CGGTAAGCGG CAGGGTCGGA ACAGGAGAGC
     6961 GCACGAGGGA GCTTCCAGGG GGAAACGCCT GGTATCTTTA TAGTCCTGTC GGGTTTCGCC
     7021 ACCTCTGACT TGAGCGTCGA TTTTTGTGAT GCTCGTCAGG GGGGCGGAGC CTATGGAAAA
     7081 ACGCCAGCAA CGCGGCCTTT TTACGGTTCC TGGCCTTTTG CTGGCCTTTT GCTCACATGT
     7141 TCTTTCCTGC GTTATCCCCT GATTCTGTGG ATAACCGTAT TACCGCCTTT GAGTGAGCTG
     7201 ATACCGCTCG CCGCAGCCGA ACGACCGAGC GCAGCGAGTC AGTGAGCGAG GAAGCGGAAG
     7261 AGCGCCCAAT ACGCAAACCG CCTCTCCCCG CGCGTTGGCC GATTCATTAA TGCAGCTGGC
     7321 ACGACAGGTT TCCCGACTGG AAAGCGGGCA GTGAGCGCAA CGCAATTAAT GTGAGTTAGC
     7381 TCACTCATTA GGCACCCCAG GCTTTACACT TTATGCTTCC GGCTCGTATG TTGTGTG
//
