# Supplementary material for: Reliable, scalable functional genetics in bloodstream-form Trypanosoma congolense in vitro and in vivo
Source: PLoS Pathog. 2021 Jan 22;17(1):e1009224. doi: 10.1371/journal.ppat.1009224 (PMC7870057; doi:10.1371/journal.ppat.1009224)
Supplement: S1 Dataset — Annotated sequences are provided in GenBank format and were used to generate graphical maps. (ZIP) [file ppat.1009224.s006.zip › S1_Dataset/p3T7-TcoV.gb]

LOCUS           p3T7-TcoV        7157 bp ds-DNA   circular     12-AUG-2020
DEFINITION  .
ACCESSION   
VERSION     
SOURCE      .
  ORGANISM  .
COMMENT     
            
            
COMMENT     ApEinfo:methylated:1
FEATURES             Location/Qualifiers
     CDS             3896..4697
                     /label=TcIL3000.A.H_000093600
                     /ApEinfo_fwdcolor=#f8766d
                     /ApEinfo_revcolor=#f8766d
     CDS             643..898
                     /label=TcIL3000.A.H_000093600(1)
                     /ApEinfo_label=TcIL3000.A.H_000093600
                     /ApEinfo_fwdcolor=#f8766d
                     /ApEinfo_revcolor=#f8766d
     primer_bind     2586..2605
                     /label=T7
                     /ApEinfo_fwdcolor=#d6d4ff
                     /ApEinfo_revcolor=#fbc0fc
     CDS             1407..2010
                     /label=eGFP fragment
                     /ApEinfo_fwdcolor=#70fe00
                     /ApEinfo_revcolor=#70fe00
     primer_bind     1320..1339
                     /label=T7(1)
                     /ApEinfo_label=T7
                     /ApEinfo_fwdcolor=#d6d4ff
                     /ApEinfo_revcolor=#fbc0fc
     protein_bind    complement(2054..2072)
                     /label=TetO
                     /ApEinfo_fwdcolor=#b6897e
                     /ApEinfo_revcolor=#b6897e
     5'UTR           110..642
                     /label=TcIL3000.A.H_000093600 5'
                     /ApEinfo_fwdcolor=#ecb669
                     /ApEinfo_revcolor=#ecb669
     rep_origin      6135..6817
                     /label=ColE1 origin
                     /ApEinfo_fwdcolor=gray50
                     /ApEinfo_revcolor=gray50
     3'UTR           3572..3854
                     /label=ACT 3'
                     /ApEinfo_fwdcolor=#bfbfbf
                     /ApEinfo_revcolor=#bfbfbf
     terminator      2423..2550
                     /label=T7 terminator
                     /ApEinfo_fwdcolor=#937644
                     /ApEinfo_revcolor=#937644
     terminator      complement(1058..1186)
                     /label=T7 terminator(1)
                     /ApEinfo_label=T7 terminator
                     /ApEinfo_fwdcolor=#937644
                     /ApEinfo_revcolor=#937644
     CDS             5378..6037
                     /label=AmpR
                     /ApEinfo_fwdcolor=#d8b6b0
                     /ApEinfo_revcolor=#d8b6b0
     primer_bind     complement(2078..2097)
                     /label=T7(2)
                     /ApEinfo_label=T7
                     /ApEinfo_fwdcolor=#d6d4ff
                     /ApEinfo_revcolor=#fbc0fc
     terminator      2291..2418
                     /label=T7 terminator(2)
                     /ApEinfo_label=T7 terminator
                     /ApEinfo_fwdcolor=#937644
                     /ApEinfo_revcolor=#937644
     terminator      complement(925..1053)
                     /label=T7 terminator(3)
                     /ApEinfo_label=T7 terminator
                     /ApEinfo_fwdcolor=#937644
                     /ApEinfo_revcolor=#937644
     protein_bind    1345..1363
                     /label=TetO(1)
                     /ApEinfo_label=TetO
                     /ApEinfo_fwdcolor=#b6897e
                     /ApEinfo_revcolor=#b6897e
     CDS             2740..3534
                     /label=NEO
                     /ApEinfo_fwdcolor=#0064ff
                     /ApEinfo_revcolor=#0064ff
     5'UTR           2614..2724
                     /label=ACT 5'
                     /ApEinfo_fwdcolor=#bfbfbf
                     /ApEinfo_revcolor=#bfbfbf
ORIGIN
        1 GAATTGTGAG CGGATAACAA TTTCACACAG GAAACAGCTA TGACCATGAT TACGCCAAGC
       61 TCGGAATTAA CCCTCACTAA AGGGAACAAA AGCTGgagct cgcggccgCa tgtgaaggta
      121 cctctgtgtt taatgtacct tttgcatctg cttaaagtta atgagctagt cttcttagtc
      181 tcagaaaggt gatgaaatag cattctgaca cttttaattc cactaggaac gttattatta
      241 accataagag gaaagcaagc attgaaaagg gttgacttgg gctgctgaag aacccaagaa
      301 ccatgctacc acaataccta agtttttaaa aagtacgtga gtgttttttt taacgaaaat
      361 tccggcgcaa attttttcta tataggctcc tactagcagg agattatgga agtattcgtt
      421 agttttcaca ggttccattc tagaatctaa agaatgctcc ggatttttag caggtgttta
      481 actatcacca tgctcactac gtttttttct ctttgcttca aagggaaaaa ggtttcccac
      541 agtccgttaa attaaattgc acccgactaa atcagagaaa caaacgccaa tcctgtacat
      601 cccctccgat cccttttgga ccaactttaa taagaagtag gaatgcgtgt acatcttgca
      661 attttccttg tggtcacatt gttgcggaaa ggaaccccga ccggtgaaaa cgtcaacgta
      721 aacgagtatg gagttctgtg caagatatgg aggctccacc aagggcttga gttacctgac
      781 ggcgagaaga ccaaagagga tggggtagca attgtgaaag aaatatcaga tttgtggata
      841 gttacattgg ccaacgaatc cgaggaaaaa gattatggcg gaaaagtgga cagagagcCT
      901 AGCGAATTCC TGCAGGGGCC CTATCCGGAT ATAGTTCCTC CTTTCAGCAA AAAACCCCTC
      961 AAGACCCGTT TAGAGGCCCC AAGGGGTTAT GCTAGTTATT GCTCAGCGGT GGCAGCAGCC
     1021 AACTCAGCTT CCTTTCGGGC TTTGTTAGCA GCCCTATCCG GATATAGTTC CTCCTTTCAG
     1081 CAAAAAACCC CTCAAGACCC GTTTAGAGGC CCCAAGGGGT TATGCTAGTT ATTGCTCAGC
     1141 GGTGGCAGCA GCCAACTCAG CTTCCTTTCG GGCTTTGTTA GCAGCCTGCA GCCCAGGACC
     1201 GAATACTAAT AACGACACTT GCGGTCAAAA AGTAGAAGAA CAAATGCTCA ACGATGAGTG
     1261 AATCAGGTTA GGGTAGTTGG AAAATTATAC AGAATGTCTT TGGCAACACA CCGCCTGATT
     1321 AATACGACTC ACTATAGGGA GATCTCCCTA TCAGTGATAG AGATCTAGCC GCGGTGGCGG
     1381 CCGGCCGCTC TAGAACTAGT GGATCCCACC TACGGCAAGC TGACCCTGAA GTTCATCTGC
     1441 ACCACCGGCA AGCTGCCCGT GCCCTGGCCC ACCCTCGTGA CCACCCTGAC CTACGGCGTG
     1501 CAGTGCTTCA GCCGCTACCC CGACCACATG AAGCAGCACG ACTTCTTCAA GTCCGCCATG
     1561 CCCGAAGGCT ACGTCCAGGA GCGCACCATC TTCTTCAAGG ACGACGGCAA CTACAAGACC
     1621 CGCGCCGAGG TGAAGTTCGA GGGCGACACC CTGGTGAACC GCATCGAGCT GAAGGGCATC
     1681 GACTTCAAGG AGGACGGCAA CATCCTGGGG CACAAGCTGG AGTACAACTA CAACAGCCAC
     1741 AACGTCTATA TCATGGCCGA CAAGCAGAAG AACGGCATCA AGGTGAACTT CAAGATCCGC
     1801 CACAACATCG AGGACGGCAG CGTGCAGCTC GCCGACCACT ACCAGCAGAA CACCCCCATC
     1861 GGCGACGGCC CCGTGCTGCT GCCCGACAAC CACTACCTGA GCACCCAGTC CGCCCTGAGC
     1921 AAAGACCCCA ACGAGAAGCG CGATCACATG GTCCTGCTGG AGTTCGTGAC CGCCGCCGGG
     1981 ATCACTCTCG GCATGGACGA GCTGTACAAG aagCTTATCG ATACCGTCGA CCTCGAGGGG
     2041 GGGCCCGGGG AGATCTCTAT CACTGATAGG GAGATCTCCC TATAGTGAGT CGTATTAATC
     2101 AGcCGGTGTG TTGCCAAAGA CATTCTGTAT AATTTTCCAA CTACCCTAAC CTGATTCACT
     2161 CATCGTTGAG CATTTGTTCT TCTACTTTTT GACCGCAAGT GTCGTTATTA GTATTCGGTC
     2221 CTCCtcgaCA TGATTGAAAT AGTGCCACCA GTTGTGTTTG ATGCGTTTGT TATCTATGCA
     2281 GTATTCTGCA GGCTGCTAAC AAAGCCCGAA AGGAAGCTGA GTTGGCTGCT GCCACCGCTG
     2341 AGCAATAACT AGCATAACCC CTTGGGGCCT CTAAACGGGT CTTGAGGGGT TTTTTGCTGA
     2401 AAGGAGAACT ATATCCGGAT AGGGCTGCTA ACAAAGCCCG AAAGGAAGCT GAGTTGGCTG
     2461 CTGCCACCGC TGAGCAATAA CTAGCATAAC CCCTTGGGGC CTCTAAACGG GTCTTGAGGG
     2521 GTTTTTTGCT GAAAGGAGAA CTATATCCGG ATtGGGCCCC TGCAGGCATG CAAGCTAGAC
     2581 CTAGGTAATA CGACTCACTA TAGGGAGACC CGGGCACAGC AAGGTCTTCT GAAATTCATG
     2641 TTTTTTTTTT TTTTACTCTG CATTGCAGTC TCCGCTCTTA TTTAGTTTTG CTTTACGTAA
     2701 GGTCTCGTTG CTGCCATAAA ATAAGCTATC ACCATGGttA TGATTGAACA AGATGGATTG
     2761 CACGCAGGTT CTCCGGCCGC TTGGGTGGAG AGGCTATTCG GCTATGACTG GGCACAACAG
     2821 ACAATCGGCT GCTCTGATGC CGCCGTGTTC CGGCTGTCAG CGCAGGGGCG CCCGGTTCTT
     2881 TTTGTCAAGA CCGACCTGTC CGGTGCCCTG AATGAACTGC AGGACGAGGC AGCGCGGCTA
     2941 TCGTGGCTGG CCACGACGGG CGTTCCTTGC GCAGCTGTGC TCGACGTTGT CACTGAAGCG
     3001 GGAAGGGACT GGCTGCTATT GGGCGAAGTG CCGGGGCAGG ATCTCCTGTC ATCTCACCTT
     3061 GCTCCTGCCG AGAAAGTATC CATCATGGCT GATGCAATGC GGCGGCTGCA TACGCTTGAT
     3121 CCGGCTACCT GCCCATTCGA CCACCAAGCG AAACATCGCA TCGAGCGAGC ACGTACTCGG
     3181 ATGGAAGCCG GTCTTGTCGA TCAGGATGAT CTGGACGAAG AGCATCAGGG GCTCGCGCCA
     3241 GCCGAACTGT TCGCCAGGCT CAAGGCGCGC ATGCCCGACG GCGAGGATCT CGTCGTGACt
     3301 CATGGCGATG CCTGCTTGCC GAATATCATG GTGGAAAATG GCCGCTTTTC TGGATTCATC
     3361 GACTGTGGCC GGCTGGGTGT GGCGGACCGC TATCAGGACA TAGCGTTGGC TACCCGTGAT
     3421 ATTGCTGAAG AGCTTGGCGG CGAATGGGCT GACCGCTTCC TCGTGCTTTA CGGTATCGCC
     3481 GCTCCCGATT CGCAGCGCAT CGCCTTCTAT CGCCTTCTTG ACGAGTTCTT CTGACATATG
     3541 TAGAGTAGAT GCCGACCGGG ATCGATCCCC CGATCCTAAC ACCGGGTTGT GTGGCCAAAA
     3601 TTGTTCTGTA GTCGCTGTGA GTTGACACGG CTAGTGCTTA TGATTTTCCT CGCGTGTGGT
     3661 GCCTGTACTC AGCCCTATGC CTTATTTGCA ACACATTTAC GTACAGCGCA CAAGAGAAGA
     3721 GAAGATCACT TGAAGATAAT AAATATAGGG TTGTAGGCAT CTTGTTTAAC TCAAATTTTC
     3781 TCGTCTTGGT GTGTCGACAT GATTGAAATA GTGCCACCAG TTGTGTTTGA TGCGTTTGTT
     3841 ATCTATGCAG TATTCTGCAA GGCCTCGGAa ggagaactat atccggatag ggcCCaaaag
     3901 acgcagcggt cttgggaaac gaagccgcaa aaggtgggac aatagtcaaa aattgcggtg
     3961 gaaccgggga aaacgaggcc aacggcggaa atgtgggtat ttctttagcg aacgacatcc
     4021 tgtgtctctg ctacctgcgt ggaagcggct acgcttccga tcagaaaatg tgcttggacg
     4081 gcgtgactgg tggatccaac aataacgcct taaattctgc cctcagcgac ttaaccaatg
     4141 actggccgaa attaaagaat ggatgcccca agcatcaagg aaagacgacc accgcctcca
     4201 tcgaggcttc cctggccgct ttccatgcaa agctcggagc ccaggcgaac aaggctgacg
     4261 ccagccacca aacagggagg tacatattgg gcattgcgac gacgccaaat acaggctgta
     4321 acggggccca gaaccaattt tgcgtcaact acaaacgcca gctagcaggc accgacaaag
     4381 ggatcccgtg ggagcgcaag gtccggggag ccgaagataa gctcgtggag gcggacacta
     4441 tgacgcgaat ggtagaaatg ctaattcatc ggctggagaa cttgaactgg acagcttggg
     4501 gaatatacga agacgcgctg gaacatgtag atgcccatga atcaggacgt atcgagggcg
     4561 gctccggcac caatgccgct gccagcacct atccaaaaga aaaacaacaa aatgcaattt
     4621 caaacgagag cccagtatct acttcgggat acgtaggagt gccactaggt tggttaatat
     4681 cggcttcact cttccctGcg gccgctcgag aattcGATGG CTTTCCCCGT CAAGCTCTAA
     4741 ATCGGGGGCT CCCTTTAGGG TTCCGATTTA GTGCTTTACG GCACCTCGAC CCCAAAAAAC
     4801 TTGATTAGGG TGATGGTTCA CGTAGTGGGC CATCGCCCTG ATAGACGGTT TTTCGCCCTT
     4861 TGACGTTGGA GTCCACGTTC TTTAATAGTG GACTCTTGTT CCAAACTGGA ACAACACTCA
     4921 ACCCTATCTC GGTCTATTCT TTTGATTTAT AAGGGATTTT GCCGATTTCG GCCTATTGGT
     4981 TAAAAAATGA GCTGATTTAA CAAAAATTTA ACGCGAATTT TAACAAAATA TTAACGTTTA
     5041 CAATTTCCCA GGTGGCACTT TTCGGGGAAA TGTGCGCGGA ACCCCTATTT GTTTATTTTT
     5101 CTAAATACAT TCAAATATGT ATCCGCTCAT GAGACAATAA CCCTGATAAA TGCTTCAATA
     5161 ATATTGAAAA AGGAAGAGTA TGAGTATTCA ACATTTCCGT GTCGCCCTTA TTCCCTTTTT
     5221 TGCGGCATTT TGCCTTCCTG TTTTTGCTCA CCCAGAAACG CTGGTGAAAG TAAAAGATGC
     5281 TGAAGATCAG TTGGGTGCAC GAGTGGGTTA CATCGAACTG GATCTCAACA GCGGTAAGAT
     5341 CCTTGAGAGT TTTCGCCCCG AAGAACGTTT TCCAATGATG AGCACTTTTA AAGTTCTGCT
     5401 ATGTGGCGCG GTATTATCCC GTATTGACGC CGGGCAAGAG CAACTCGGTC GCCGCATACA
     5461 CTATTCTCAG AATGACTTGG TTGAGTACTC ACCAGTCACA GAAAAGCATC TTACGGATGG
     5521 CATGACAGTA AGAGAATTAT GCAGTGCTGC CATAACCATG AGTGATAACA CTGCGGCCAA
     5581 CTTACTTCTG ACAACGATCG GAGGACCGAA GGAGCTAACC GCTTTTTTGC ACAACATGGG
     5641 GGATCATGTA ACTCGCCTTG ATCGTTGGGA ACCGGAGCTG AATGAAGCCA TACCAAACGA
     5701 CGAGCGTGAC ACCACGATGC CTGTAGCAAT GGCAACAACG TTGCGCAAAC TATTAACTGG
     5761 CGAACTACTT ACTCTAGCTT CCCGGCAACA ATTAATAGAC TGGATGGAGG CGGATAAAGT
     5821 TGCAGGACCA CTTCTGCGCT CGGCCCTTCC GGCTGGCTGG TTTATTGCTG ATAAATCTGG
     5881 AGCCGGTGAG CGTGGGTCTC GCGGTATCAT TGCAGCACTG GGGCCAGATG GTAAGCCCTC
     5941 CCGTATCGTA GTTATCTACA CGACGGGGAG TCAGGCAACT ATGGATGAAC GAAATAGACA
     6001 GATCGCTGAG ATAGGTGCCT CACTGATTAA GCATTGGTAA CTGTCAGACC AAGTTTACTC
     6061 ATATATACTT TAGATTGATT TAAAACTTCA TTTTTAATTT AAAAGGATCT AGGTGAAGAT
     6121 CCTTTTTGAT AATCTCATGA CCAAAATCCC TTAACGTGAG TTTTCGTTCC ACTGAGCGTC
     6181 AGACCCCGTA GAAAAGATCA AAGGATCTTC TTGAGATCCT TTTTTTCTGC GCGTAATCTG
     6241 CTGCTTGCAA ACAAAAAAAC CACCGCTACC AGCGGTGGTT TGTTTGCCGG ATCAAGAGCT
     6301 ACCAACTCTT TTTCCGAAGG TAACTGGCTT CAGCAGAGCG CAGATACCAA ATACTGTCCT
     6361 TCTAGTGTAG CCGTAGTTAG GCCACCACTT CAAGAACTCT GTAGCACCGC CTACATACCT
     6421 CGCTCTGCTA ATCCTGTTAC CAGTGGCTGC TGCCAGTGGC GATAAGTCGT GTCTTACCGG
     6481 GTTGGACTCA AGACGATAGT TACCGGATAA GGCGCAGCGG TCGGGCTGAA CGGGGGGTTC
     6541 GTGCACACAG CCCAGCTTGG AGCGAACGAC CTACACCGAA CTGAGATACC TACAGCGTGA
     6601 GCTATGAGAA AGCGCCACGC TTCCCGAAGG GAGAAAGGCG GACAGGTATC CGGTAAGCGG
     6661 CAGGGTCGGA ACAGGAGAGC GCACGAGGGA GCTTCCAGGG GGAAACGCCT GGTATCTTTA
     6721 TAGTCCTGTC GGGTTTCGCC ACCTCTGACT TGAGCGTCGA TTTTTGTGAT GCTCGTCAGG
     6781 GGGGCGGAGC CTATGGAAAA ACGCCAGCAA CGCGGCCTTT TTACGGTTCC TGGCCTTTTG
     6841 CTGGCCTTTT GCTCACATGT TCTTTCCTGC GTTATCCCCT GATTCTGTGG ATAACCGTAT
     6901 TACCGCCTTT GAGTGAGCTG ATACCGCTCG CCGCAGCCGA ACGACCGAGC GCAGCGAGTC
     6961 AGTGAGCGAG GAAGCGGAAG AGCGCCCAAT ACGCAAACCG CCTCTCCCCG CGCGTTGGCC
     7021 GATTCATTAA TGCAGCTGGC ACGACAGGTT TCCCGACTGG AAAGCGGGCA GTGAGCGCAA
     7081 CGCAATTAAT GTGAGTTAGC TCACTCATTA GGCACCCCAG GCTTTACACT TTATGCTTCC
     7141 GGCTCGTATG TTGTGTG    
//
