# Supplementary material for: Reliable, scalable functional genetics in bloodstream-form Trypanosoma congolense in vitro and in vivo
Source: PLoS Pathog. 2021 Jan 22;17(1):e1009224. doi: 10.1371/journal.ppat.1009224 (PMC7870057; doi:10.1371/journal.ppat.1009224)
Supplement: S1 Dataset — Annotated sequences are provided in GenBank format and were used to generate graphical maps. (ZIP) [file ppat.1009224.s006.zip › S1_Dataset/p3T7-TcoV-TT.gb]

LOCUS                p3T7-TcoV-TT        7476 bp ds-DNA   circular     12-AUG-2020
DEFINITION  .
ACCESSION   
VERSION     
SOURCE      .
  ORGANISM  .
COMMENT     
            
            
COMMENT     ApEinfo:methylated:1
FEATURES             Location/Qualifiers
     CDS             4215..5016
                     /label=TcIL3000.A.H_000093600
                     /ApEinfo_fwdcolor=#f8766d
                     /ApEinfo_revcolor=#f8766d
     CDS             643..898
                     /label=TcIL3000.A.H_000093600(1)
                     /ApEinfo_label=TcIL3000.A.H_000093600
                     /ApEinfo_fwdcolor=#f8766d
                     /ApEinfo_revcolor=#f8766d
     primer_bind     2586..2605
                     /label=T7
                     /ApEinfo_fwdcolor=#d6d4ff
                     /ApEinfo_revcolor=#fbc0fc
     terminator      4040..4167
                     /label=T7 terminator
                     /ApEinfo_fwdcolor=#937644
                     /ApEinfo_revcolor=#937644
     CDS             1407..2010
                     /label=eGFP fragment
                     /ApEinfo_fwdcolor=#70fe00
                     /ApEinfo_revcolor=#70fe00
     primer_bind     1320..1339
                     /label=T7(1)
                     /ApEinfo_label=T7
                     /ApEinfo_fwdcolor=#d6d4ff
                     /ApEinfo_revcolor=#fbc0fc
     protein_bind    complement(2054..2072)
                     /label=TetO
                     /ApEinfo_fwdcolor=#b6897e
                     /ApEinfo_revcolor=#b6897e
     terminator      3908..4035
                     /label=T7 terminator(1)
                     /ApEinfo_label=T7 terminator
                     /ApEinfo_fwdcolor=#937644
                     /ApEinfo_revcolor=#937644
     5'UTR           110..642
                     /label=TcIL3000.A.H_000093600 5'
                     /ApEinfo_fwdcolor=#ecb669
                     /ApEinfo_revcolor=#ecb669
     rep_origin      6454..7136
                     /label=ColE1 origin
                     /ApEinfo_fwdcolor=gray50
                     /ApEinfo_revcolor=gray50
     3'UTR           3572..3854
                     /label=ACT 3'
                     /ApEinfo_fwdcolor=#bfbfbf
                     /ApEinfo_revcolor=#bfbfbf
     terminator      2423..2550
                     /label=T7 terminator(2)
                     /ApEinfo_label=T7 terminator
                     /ApEinfo_fwdcolor=#937644
                     /ApEinfo_revcolor=#937644
     terminator      complement(1058..1186)
                     /label=T7 terminator(3)
                     /ApEinfo_label=T7 terminator
                     /ApEinfo_fwdcolor=#937644
                     /ApEinfo_revcolor=#937644
     CDS             5697..6356
                     /label=AmpR
                     /ApEinfo_fwdcolor=#d8b6b0
                     /ApEinfo_revcolor=#d8b6b0
     primer_bind     complement(2078..2097)
                     /label=T7(2)
                     /ApEinfo_label=T7
                     /ApEinfo_fwdcolor=#d6d4ff
                     /ApEinfo_revcolor=#fbc0fc
     terminator      2291..2418
                     /label=T7 terminator(4)
                     /ApEinfo_label=T7 terminator
                     /ApEinfo_fwdcolor=#937644
                     /ApEinfo_revcolor=#937644
     terminator      complement(925..1053)
                     /label=T7 terminator(5)
                     /ApEinfo_label=T7 terminator
                     /ApEinfo_fwdcolor=#937644
                     /ApEinfo_revcolor=#937644
     protein_bind    1345..1363
                     /label=TetO(1)
                     /ApEinfo_label=TetO
                     /ApEinfo_fwdcolor=#b6897e
                     /ApEinfo_revcolor=#b6897e
     CDS             2740..3534
                     /label=NEO
                     /ApEinfo_fwdcolor=#0064ff
                     /ApEinfo_revcolor=#0064ff
     5'UTR           2614..2724
                     /label=ACT 5'
                     /ApEinfo_fwdcolor=#bfbfbf
                     /ApEinfo_revcolor=#bfbfbf
ORIGIN
        1 GAATTGTGAG CGGATAACAA TTTCACACAG GAAACAGCTA TGACCATGAT TACGCCAAGC
       61 TCGGAATTAA CCCTCACTAA AGGGAACAAA AGCTGgagct cgcggccgCa tgtgaaggta
      121 cctctgtgtt taatgtacct tttgcatctg cttaaagtta atgagctagt cttcttagtc
      181 tcagaaaggt gatgaaatag cattctgaca cttttaattc cactaggaac gttattatta
      241 accataagag gaaagcaagc attgaaaagg gttgacttgg gctgctgaag aacccaagaa
      301 ccatgctacc acaataccta agtttttaaa aagtacgtga gtgttttttt taacgaaaat
      361 tccggcgcaa attttttcta tataggctcc tactagcagg agattatgga agtattcgtt
      421 agttttcaca ggttccattc tagaatctaa agaatgctcc ggatttttag caggtgttta
      481 actatcacca tgctcactac gtttttttct ctttgcttca aagggaaaaa ggtttcccac
      541 agtccgttaa attaaattgc acccgactaa atcagagaaa caaacgccaa tcctgtacat
      601 cccctccgat cccttttgga ccaactttaa taagaagtag gaatgcgtgt acatcttgca
      661 attttccttg tggtcacatt gttgcggaaa ggaaccccga ccggtgaaaa cgtcaacgta
      721 aacgagtatg gagttctgtg caagatatgg aggctccacc aagggcttga gttacctgac
      781 ggcgagaaga ccaaagagga tggggtagca attgtgaaag aaatatcaga tttgtggata
      841 gttacattgg ccaacgaatc cgaggaaaaa gattatggcg gaaaagtgga cagagagcCT
      901 AGCGAATTCC TGCAGGGGCC CTATCCGGAT ATAGTTCCTC CTTTCAGCAA AAAACCCCTC
      961 AAGACCCGTT TAGAGGCCCC AAGGGGTTAT GCTAGTTATT GCTCAGCGGT GGCAGCAGCC
     1021 AACTCAGCTT CCTTTCGGGC TTTGTTAGCA GCCCTATCCG GATATAGTTC CTCCTTTCAG
     1081 CAAAAAACCC CTCAAGACCC GTTTAGAGGC CCCAAGGGGT TATGCTAGTT ATTGCTCAGC
     1141 GGTGGCAGCA GCCAACTCAG CTTCCTTTCG GGCTTTGTTA GCAGCCTGCA GCCCAGGACC
     1201 GAATACTAAT AACGACACTT GCGGTCAAAA AGTAGAAGAA CAAATGCTCA ACGATGAGTG
     1261 AATCAGGTTA GGGTAGTTGG AAAATTATAC AGAATGTCTT TGGCAACACA CCGCCTGATT
     1321 AATACGACTC ACTATAGGGA GATCTCCCTA TCAGTGATAG AGATCTAGCC GCGGTGGCGG
     1381 CCGGCCGCTC TAGAACTAGT GGATCCCACC TACGGCAAGC TGACCCTGAA GTTCATCTGC
     1441 ACCACCGGCA AGCTGCCCGT GCCCTGGCCC ACCCTCGTGA CCACCCTGAC CTACGGCGTG
     1501 CAGTGCTTCA GCCGCTACCC CGACCACATG AAGCAGCACG ACTTCTTCAA GTCCGCCATG
     1561 CCCGAAGGCT ACGTCCAGGA GCGCACCATC TTCTTCAAGG ACGACGGCAA CTACAAGACC
     1621 CGCGCCGAGG TGAAGTTCGA GGGCGACACC CTGGTGAACC GCATCGAGCT GAAGGGCATC
     1681 GACTTCAAGG AGGACGGCAA CATCCTGGGG CACAAGCTGG AGTACAACTA CAACAGCCAC
     1741 AACGTCTATA TCATGGCCGA CAAGCAGAAG AACGGCATCA AGGTGAACTT CAAGATCCGC
     1801 CACAACATCG AGGACGGCAG CGTGCAGCTC GCCGACCACT ACCAGCAGAA CACCCCCATC
     1861 GGCGACGGCC CCGTGCTGCT GCCCGACAAC CACTACCTGA GCACCCAGTC CGCCCTGAGC
     1921 AAAGACCCCA ACGAGAAGCG CGATCACATG GTCCTGCTGG AGTTCGTGAC CGCCGCCGGG
     1981 ATCACTCTCG GCATGGACGA GCTGTACAAG aagCTTATCG ATACCGTCGA CCTCGAGGGG
     2041 GGGCCCGGGG AGATCTCTAT CACTGATAGG GAGATCTCCC TATAGTGAGT CGTATTAATC
     2101 AGcCGGTGTG TTGCCAAAGA CATTCTGTAT AATTTTCCAA CTACCCTAAC CTGATTCACT
     2161 CATCGTTGAG CATTTGTTCT TCTACTTTTT GACCGCAAGT GTCGTTATTA GTATTCGGTC
     2221 CTCCtcgaCA TGATTGAAAT AGTGCCACCA GTTGTGTTTG ATGCGTTTGT TATCTATGCA
     2281 GTATTCTGCA GGCTGCTAAC AAAGCCCGAA AGGAAGCTGA GTTGGCTGCT GCCACCGCTG
     2341 AGCAATAACT AGCATAACCC CTTGGGGCCT CTAAACGGGT CTTGAGGGGT TTTTTGCTGA
     2401 AAGGAGAACT ATATCCGGAT AGGGCTGCTA ACAAAGCCCG AAAGGAAGCT GAGTTGGCTG
     2461 CTGCCACCGC TGAGCAATAA CTAGCATAAC CCCTTGGGGC CTCTAAACGG GTCTTGAGGG
     2521 GTTTTTTGCT GAAAGGAGAA CTATATCCGG ATtGGGCCCC TGCAGGCATG CAAGCTAGAC
     2581 CTAGGTAATA CGACTCACTA TAGGGAGACC CGGGCACAGC AAGGTCTTCT GAAATTCATG
     2641 TTTTTTTTTT TTTTACTCTG CATTGCAGTC TCCGCTCTTA TTTAGTTTTG CTTTACGTAA
     2701 GGTCTCGTTG CTGCCATAAA ATAAGCTATC ACCATGGttA TGATTGAACA AGATGGATTG
     2761 CACGCAGGTT CTCCGGCCGC TTGGGTGGAG AGGCTATTCG GCTATGACTG GGCACAACAG
     2821 ACAATCGGCT GCTCTGATGC CGCCGTGTTC CGGCTGTCAG CGCAGGGGCG CCCGGTTCTT
     2881 TTTGTCAAGA CCGACCTGTC CGGTGCCCTG AATGAACTGC AGGACGAGGC AGCGCGGCTA
     2941 TCGTGGCTGG CCACGACGGG CGTTCCTTGC GCAGCTGTGC TCGACGTTGT CACTGAAGCG
     3001 GGAAGGGACT GGCTGCTATT GGGCGAAGTG CCGGGGCAGG ATCTCCTGTC ATCTCACCTT
     3061 GCTCCTGCCG AGAAAGTATC CATCATGGCT GATGCAATGC GGCGGCTGCA TACGCTTGAT
     3121 CCGGCTACCT GCCCATTCGA CCACCAAGCG AAACATCGCA TCGAGCGAGC ACGTACTCGG
     3181 ATGGAAGCCG GTCTTGTCGA TCAGGATGAT CTGGACGAAG AGCATCAGGG GCTCGCGCCA
     3241 GCCGAACTGT TCGCCAGGCT CAAGGCGCGC ATGCCCGACG GCGAGGATCT CGTCGTGACt
     3301 CATGGCGATG CCTGCTTGCC GAATATCATG GTGGAAAATG GCCGCTTTTC TGGATTCATC
     3361 GACTGTGGCC GGCTGGGTGT GGCGGACCGC TATCAGGACA TAGCGTTGGC TACCCGTGAT
     3421 ATTGCTGAAG AGCTTGGCGG CGAATGGGCT GACCGCTTCC TCGTGCTTTA CGGTATCGCC
     3481 GCTCCCGATT CGCAGCGCAT CGCCTTCTAT CGCCTTCTTG ACGAGTTCTT CTGACATATG
     3541 TAGAGTAGAT GCCGACCGGG ATCGATCCCC CGATCCTAAC ACCGGGTTGT GTGGCCAAAA
     3601 TTGTTCTGTA GTCGCTGTGA GTTGACACGG CTAGTGCTTA TGATTTTCCT CGCGTGTGGT
     3661 GCCTGTACTC AGCCCTATGC CTTATTTGCA ACACATTTAC GTACAGCGCA CAAGAGAAGA
     3721 GAAGATCACT TGAAGATAAT AAATATAGGG TTGTAGGCAT CTTGTTTAAC TCAAATTTTC
     3781 TCGTCTTGGT GTGTCGACAT GATTGAAATA GTGCCACCAG TTGTGTTTGA TGCGTTTGTT
     3841 ATCTATGCAG TATTCTGCAA GGCACCAGTT GTGTTTGATG CGTTTGTTAT CTATGCAGTA
     3901 TTCTGCAGGC TGCTAACAAA GCCCGAAAGG AAGCTGAGTT GGCTGCTGCC ACCGCTGAGC
     3961 AATAACTAGC ATAACCCCTT GGGGCCTCTA AACGGGTCTT GAGGGGTTTT TTGCTGAAAG
     4021 GAGAACTATA TCCGGATAGG GCTGCTAACA AAGCCCGAAA GGAAGCTGAG TTGGCTGCTG
     4081 CCACCGCTGA GCAATAACTA GCATAACCCC TTGGGGCCTC TAAACGGGTC TTGAGGGGTT
     4141 TTTTGCTGAA AGGAGAACTA TATCCGGATt GGGCCCCTGC ACCTCGGAag gagaactata
     4201 tccggatagg gcCCaaaaga cgcagcggtc ttgggaaacg aagccgcaaa aggtgggaca
     4261 atagtcaaaa attgcggtgg aaccggggaa aacgaggcca acggcggaaa tgtgggtatt
     4321 tctttagcga acgacatcct gtgtctctgc tacctgcgtg gaagcggcta cgcttccgat
     4381 cagaaaatgt gcttggacgg cgtgactggt ggatccaaca ataacgcctt aaattctgcc
     4441 ctcagcgact taaccaatga ctggccgaaa ttaaagaatg gatgccccaa gcatcaagga
     4501 aagacgacca ccgcctccat cgaggcttcc ctggccgctt tccatgcaaa gctcggagcc
     4561 caggcgaaca aggctgacgc cagccaccaa acagggaggt acatattggg cattgcgacg
     4621 acgccaaata caggctgtaa cggggcccag aaccaatttt gcgtcaacta caaacgccag
     4681 ctagcaggca ccgacaaagg gatcccgtgg gagcgcaagg tccggggagc cgaagataag
     4741 ctcgtggagg cggacactat gacgcgaatg gtagaaatgc taattcatcg gctggagaac
     4801 ttgaactgga cagcttgggg aatatacgaa gacgcgctgg aacatgtaga tgcccatgaa
     4861 tcaggacgta tcgagggcgg ctccggcacc aatgccgctg ccagcaccta tccaaaagaa
     4921 aaacaacaaa atgcaatttc aaacgagagc ccagtatcta cttcgggata cgtaggagtg
     4981 ccactaggtt ggttaatatc ggcttcactc ttccctGcgg ccgctcgaga attcGATGGC
     5041 TTTCCCCGTC AAGCTCTAAA TCGGGGGCTC CCTTTAGGGT TCCGATTTAG TGCTTTACGG
     5101 CACCTCGACC CCAAAAAACT TGATTAGGGT GATGGTTCAC GTAGTGGGCC ATCGCCCTGA
     5161 TAGACGGTTT TTCGCCCTTT GACGTTGGAG TCCACGTTCT TTAATAGTGG ACTCTTGTTC
     5221 CAAACTGGAA CAACACTCAA CCCTATCTCG GTCTATTCTT TTGATTTATA AGGGATTTTG
     5281 CCGATTTCGG CCTATTGGTT AAAAAATGAG CTGATTTAAC AAAAATTTAA CGCGAATTTT
     5341 AACAAAATAT TAACGTTTAC AATTTCCCAG GTGGCACTTT TCGGGGAAAT GTGCGCGGAA
     5401 CCCCTATTTG TTTATTTTTC TAAATACATT CAAATATGTA TCCGCTCATG AGACAATAAC
     5461 CCTGATAAAT GCTTCAATAA TATTGAAAAA GGAAGAGTAT GAGTATTCAA CATTTCCGTG
     5521 TCGCCCTTAT TCCCTTTTTT GCGGCATTTT GCCTTCCTGT TTTTGCTCAC CCAGAAACGC
     5581 TGGTGAAAGT AAAAGATGCT GAAGATCAGT TGGGTGCACG AGTGGGTTAC ATCGAACTGG
     5641 ATCTCAACAG CGGTAAGATC CTTGAGAGTT TTCGCCCCGA AGAACGTTTT CCAATGATGA
     5701 GCACTTTTAA AGTTCTGCTA TGTGGCGCGG TATTATCCCG TATTGACGCC GGGCAAGAGC
     5761 AACTCGGTCG CCGCATACAC TATTCTCAGA ATGACTTGGT TGAGTACTCA CCAGTCACAG
     5821 AAAAGCATCT TACGGATGGC ATGACAGTAA GAGAATTATG CAGTGCTGCC ATAACCATGA
     5881 GTGATAACAC TGCGGCCAAC TTACTTCTGA CAACGATCGG AGGACCGAAG GAGCTAACCG
     5941 CTTTTTTGCA CAACATGGGG GATCATGTAA CTCGCCTTGA TCGTTGGGAA CCGGAGCTGA
     6001 ATGAAGCCAT ACCAAACGAC GAGCGTGACA CCACGATGCC TGTAGCAATG GCAACAACGT
     6061 TGCGCAAACT ATTAACTGGC GAACTACTTA CTCTAGCTTC CCGGCAACAA TTAATAGACT
     6121 GGATGGAGGC GGATAAAGTT GCAGGACCAC TTCTGCGCTC GGCCCTTCCG GCTGGCTGGT
     6181 TTATTGCTGA TAAATCTGGA GCCGGTGAGC GTGGGTCTCG CGGTATCATT GCAGCACTGG
     6241 GGCCAGATGG TAAGCCCTCC CGTATCGTAG TTATCTACAC GACGGGGAGT CAGGCAACTA
     6301 TGGATGAACG AAATAGACAG ATCGCTGAGA TAGGTGCCTC ACTGATTAAG CATTGGTAAC
     6361 TGTCAGACCA AGTTTACTCA TATATACTTT AGATTGATTT AAAACTTCAT TTTTAATTTA
     6421 AAAGGATCTA GGTGAAGATC CTTTTTGATA ATCTCATGAC CAAAATCCCT TAACGTGAGT
     6481 TTTCGTTCCA CTGAGCGTCA GACCCCGTAG AAAAGATCAA AGGATCTTCT TGAGATCCTT
     6541 TTTTTCTGCG CGTAATCTGC TGCTTGCAAA CAAAAAAACC ACCGCTACCA GCGGTGGTTT
     6601 GTTTGCCGGA TCAAGAGCTA CCAACTCTTT TTCCGAAGGT AACTGGCTTC AGCAGAGCGC
     6661 AGATACCAAA TACTGTCCTT CTAGTGTAGC CGTAGTTAGG CCACCACTTC AAGAACTCTG
     6721 TAGCACCGCC TACATACCTC GCTCTGCTAA TCCTGTTACC AGTGGCTGCT GCCAGTGGCG
     6781 ATAAGTCGTG TCTTACCGGG TTGGACTCAA GACGATAGTT ACCGGATAAG GCGCAGCGGT
     6841 CGGGCTGAAC GGGGGGTTCG TGCACACAGC CCAGCTTGGA GCGAACGACC TACACCGAAC
     6901 TGAGATACCT ACAGCGTGAG CTATGAGAAA GCGCCACGCT TCCCGAAGGG AGAAAGGCGG
     6961 ACAGGTATCC GGTAAGCGGC AGGGTCGGAA CAGGAGAGCG CACGAGGGAG CTTCCAGGGG
     7021 GAAACGCCTG GTATCTTTAT AGTCCTGTCG GGTTTCGCCA CCTCTGACTT GAGCGTCGAT
     7081 TTTTGTGATG CTCGTCAGGG GGGCGGAGCC TATGGAAAAA CGCCAGCAAC GCGGCCTTTT
     7141 TACGGTTCCT GGCCTTTTGC TGGCCTTTTG CTCACATGTT CTTTCCTGCG TTATCCCCTG
     7201 ATTCTGTGGA TAACCGTATT ACCGCCTTTG AGTGAGCTGA TACCGCTCGC CGCAGCCGAA
     7261 CGACCGAGCG CAGCGAGTCA GTGAGCGAGG AAGCGGAAGA GCGCCCAATA CGCAAACCGC
     7321 CTCTCCCCGC GCGTTGGCCG ATTCATTAAT GCAGCTGGCA CGACAGGTTT CCCGACTGGA
     7381 AAGCGGGCAG TGAGCGCAAC GCAATTAATG TGAGTTAGCT CACTCATTAG GCACCCCAGG
     7441 CTTTACACTT TATGCTTCCG GCTCGTATGT TGTGTG  
//
