# Supplementary material for: Reliable, scalable functional genetics in bloodstream-form Trypanosoma congolense in vitro and in vivo
Source: PLoS Pathog. 2021 Jan 22;17(1):e1009224. doi: 10.1371/journal.ppat.1009224 (PMC7870057; doi:10.1371/journal.ppat.1009224)
Supplement: S1 Dataset — Annotated sequences are provided in GenBank format and were used to generate graphical maps. (ZIP) [file ppat.1009224.s006.zip › S1_Dataset/pTcoSM.gb]

LOCUS                   pTcoSM        8083 bp ds-DNA   circular     12-AUG-2020
DEFINITION  .
ACCESSION   
VERSION     
SOURCE      .
  ORGANISM  .
COMMENT     
COMMENT     ApEinfo:methylated:1
FEATURES             Location/Qualifiers
     misc_feature    3359..3753
                     /label=TcoPFR1 intergenic
                     /ApEinfo_fwdcolor=#828282
                     /ApEinfo_revcolor=#828282
     misc_feature    341..697
                     /label=TcoTUBA-TUBB intergenic
                     /ApEinfo_fwdcolor=#828282
                     /ApEinfo_revcolor=#828282
     CDS             4766..5419
                     /label=NLS-TetR
                     /ApEinfo_fwdcolor=#00bdc2
                     /ApEinfo_revcolor=#00bdc2
     CDS             complement(7095..7754)
                     /label=AmpR
                     /ApEinfo_fwdcolor=#d8b6b0
                     /ApEinfo_revcolor=#d8b6b0
     CDS             3760..4356
                     /label=PAC
                     /ApEinfo_fwdcolor=#4682b4
                     /ApEinfo_revcolor=#4682b4
     rep_origin      complement(6315..6997)
                     /label=ColE1 origin
                     /ApEinfo_fwdcolor=gray50
                     /ApEinfo_revcolor=gray50
     misc_feature    5428..5870
                     /label=TcoTUBB-TUBA intergenic
                     /ApEinfo_fwdcolor=#828282
                     /ApEinfo_revcolor=#828282
     CDS             704..3349
                     /label=NLS-T7RNAP
                     /ApEinfo_fwdcolor=#f8756b
                     /ApEinfo_revcolor=#f8756b
     misc_feature    4366..4760
                     /label=TcoPFR2 intergenic
                     /ApEinfo_fwdcolor=#828282
                     /ApEinfo_revcolor=#828282
ORIGIN
        1 GGAAATTGTA AACGTTAATA TTTTGTTAAA ATTCGCGTTA AATTTTTGTT AAATCAGCTC
       61 ATTTTTTAAC CAATAGGCCG AAATCGGCAA AATCCCTTAT AAATCAAAAG AATAGACCGA
      121 GATAGGGTTG AGTGTTGTTC CAGTTTGGAA CAAGAGTCCA CTATTAAAGA ACGTGGACTC
      181 CAACGTCAAA GGGCGAAAAA CCGTCTATCA GGGCGATGGC CCACTACGTG AACCATCACC
      241 CTAATCAAGT TTTTTGGGGT CGAGGTGCCG TAAAGCACTA AATCGGAACC CTAAAGGGAG
      301 CCCCCGATTT AGAGCTTGAC GGGGAAAGCC ATCGaagctt AGAACAGGAA AAGAAGTGTG
      361 TCTGTGTGGA GGATGTAGCA GTCTAATTTA TATGTATGAC CTTGTTAGCA TGTTTGTTGT
      421 GAGGCTTGTG CTGATACCTG GAGCTCTAAT AGGACACCTG TGTATGCACG TTCGGCACAC
      481 CCTCCTCAGA CTTTTTTGTT TTTGTTTCTT TTTTCTTTAT TTATCTTGTT TTGTTTCCTC
      541 TCATTAATGA AGTGTTCCCT CTTCCTGTCC CACTCCGCCT GCCTGGTTAT CGCCGCCTAC
      601 ATGGCGTTCC CTCACCACCA CCACCACCAC CCTCCCTCCC TCCTTCGCTG CGCTGAAAGA
      661 TTATAATCGT TTCAAGGAAG ACTAATCCAA TTCCATCACT AGTATGCGCG GCCACAAGCG
      721 CTCGCGCGAG TTCTCTGACA TCGAGCTGGC CGCGATCCCG TTCAACACGC TGGCGGACCA
      781 CTACGGCGAG CGCCTCGCGA GAGAGCAGCT GGCGCTGGAA CATGAGAGCT ACGAGATGGG
      841 CGAGGCCCGC TTCCGCAAGA TGTTTGAGCG GCAGCTGAAG GCGGGCGAGG TGGCGGACAA
      901 CGCGGCGGCG AAGCCGCTGA TTACCACGCT GCTGCCAAAG ATGATCGCGC GCATCAACGA
      961 CTGGTTCGAG GAGGTGAAGG CGAAGCGCGG AAAGCGTCCG ACGGCGTTCC AGTTCCTGCA
     1021 GGAGATTAAG CCGGAGGCGG TGGCCTACAT CACGATCAAG ACGACCCTGG CTTGCCTCAC
     1081 CTCGGCCGAC AACACTACTG TCCAGGCGGT GGCCTCGGCG ATTGGCCGTG CGATTGAGGA
     1141 CGAGGCGCGG TTCGGCCGCA TCCGCGACCT GGAGGCGAAG CACTTCAAGA AGAACGTGGA
     1201 GGAGCAACTG AACAAGCGAG TGGGCCACGT GTACAAGAAG GCGTTCATGC AGGTCGTGGA
     1261 GGCGGACATG CTGAGCAAAG GCCTGCTGGG CGGCGAGGCG TGGTCATCGT GGCACAAGGA
     1321 GGACAGCATC CACGTTGGCG TCCGCTGCAT CGAGATGCTG ATCGAGTCGA CGGGCATGGT
     1381 GTCTCTGCAC CGTCAGAACG CCGGCGTGGT GGGTCAGGAC AGCGAGACGA TCGAGCTGGC
     1441 GCCGGAGTAC GCAGAGGCGA TCGCGACCCG TGCCGGCGCG CTGGCGGGCA TCAGCCCGAT
     1501 GTTCCAGCCG TGCGTTGTGC CGCCGAAGCC TTGGACTGGC ATCACCGGCG GGGGCTACTG
     1561 GGCGAACGGT CGCCGCCCGC TGGCGCTGGT GCGTACGCAC TCCAAAAAGG CGCTGATGCG
     1621 CTACGAGGAC GTGTACATGC CAGAGGTGTA CAAGGCGATC AACATCGCGC AGAACACCGC
     1681 GTGGAAGATC AACAAGAAGG TGCTGGCGGT GGCGAACGTA ATCACGAAGT GGAAGCACTG
     1741 TCCGGTGGAG GATATCCCGG CGATCGAGCG TGAGGAGCTG CCGATGAAGC CGGAGGACAT
     1801 CGACATGAAC CCGGAGGCGC TGACCGCCTG GAAGCGCGCC GCGGCTGCGG TGTACCGCAA
     1861 GGACCGCGCG CGGAAGTCGC GCCGCATCTC CCTGGAGTTC ATGCTCGAGC AGGCGAATAA
     1921 ATTCGCGAAC CACAAGGCCA TTTGGTTTCC CTATAACATG GACTGGCGCG GTCGCGTGTA
     1981 CGCGGTCTCG ATGTTCAACC CGCAGGGCAA CGACATGACC AAGGGCCTGC TTACGCTGGC
     2041 GAAGGGCAAG CCGATCGGCA AGGAGGGCTA CTACTGGCTC AAGATCCACG GTGCGAACTG
     2101 CGCGGGCGTG GACAAGGTGC CGTTCCCGGA GAGGATCAAG TTCATTGAGG AGAACCACGA
     2161 GAATATCATG GCGTGCGCGA AGAGCCCGCT GGAGAACACC TGGTGGGCGG AGCAGGACAG
     2221 CCCTTTCTGC TTCCTGGCGT TCTGCTTCGA GTACGCCGGC GTGCAGCACC ACGGCCTCTC
     2281 CTACAACTGC TCCCTGCCAC TGGCGTTCGA TGGGTCCTGC TCTGGCATCC AGCACTTCTC
     2341 TGCGATGCTG CGTGACGAGG TGGGTGGCCG CGCAGTGAAC CTGCTGCCGA GCGAGACGGT
     2401 GCAGGATATC TACGGCATCG TGGCGAAGAA GGTGAACGAG ATCCTGCAGG CGGACGCGAT
     2461 CAATGGCACG GACAACGAGG TGGTGACGGT GACCGACGAG AACACCGGCG AGATCTCCGA
     2521 AAAGGTCAAG CTGGGCACGA AGGCGCTGGC GGGTCAGTGG CTCGCGCACG GCGTGACCCG
     2581 CTCGGTAACG AAGCGCTCGG TGATGACGCT GGCGTACGGC TCGAAGGAGT TCGGCTTCCG
     2641 CCAGCAGGTG CTCGAGGACA CGATCCAGCC GGCGATCGAC AGCGGTAAGG GCCCCATGTT
     2701 CACGCAGCCG AACCAGGCGG CGGGCTACAT GGCGAAGCTG ATCTGGGAGT CGGTTAGCGT
     2761 CACGGTGGTG GCGGCGGTCG AGGCGATGAA CTGGCTCAAG AGCGCGGCCA AGCTGCTGGC
     2821 GGCGGAGGTA AAGGACAAGA AGACCGGCGA GATCCTGCGC AAGCGCTGCG CGGTGCACTG
     2881 GGTGACGCCG GACGGCTTCC CCGTGTGGCA GGAGTACAAG AAGCCGATCC AGACGCGCCT
     2941 GAATCTGATG TTCCTCGGCC AGTTCCGCCT GCAGCCGACG ATCAACACCA ACAAGGACAG
     3001 CGAGATTGAT GCGCACAAGC AAGAGTCGGG CATCGCACCG AACTTCGTGC ACAGCCAGGA
     3061 CGGCTCCCAC CTTCGCAAGA CGGTGGTCTG GGCGCACGAG AAATACGGCA TCGAGTCTTT
     3121 CGCACTTATC CACGACTCTT TCGGCACGAT CCCCGCGGAC GCAGCCAACC TGTTTAAGGC
     3181 GGTGCGCGAG ACGATGGTGG ATACGTACGA GAGCTGCGAC GTGCTTGCGG ACTTTTACGA
     3241 CCAGTTCGCC GACCAGCTGC ACGAGTCTCA GCTGGACAAG ATGCCTGCCC TCCCGGCCAA
     3301 GGGCAACCTG AACCTTCGCG ACATCCTCGA GTCTGACTTC GCGTTCGCGT AAGGATCCGC
     3361 TGGCCACAAC CGATATGTAA ATTGAGCGCA ACTAATTGTT CGATGATGGT GTTTTTGTTC
     3421 GGTCCTTTTT ATTCTTGTAT CAGATGTAAT GAAGGCCCTA TCAGGCCCCT GTATGTAGGT
     3481 CACCGTGAAT CAAATGTGGG TCCCACCGCG TCCCACTAAC GTACACCCCC GTCGATGATC
     3541 CTTCCCACCA GTTGCAATCA CTGCTTTGCG GCACCTTTCT CATACCTTCC TTCCTTCCCC
     3601 TTTCTTATCA CGCACCACTG TAAGGTGTTC TTGCATAGTA ACAGGTAGCA AATCGAAATA
     3661 ATAAAGAAAG TTCTAGACAC CTCTAGAAGT ATCACAATCA CCCTTGACGG TATTTATACT
     3721 ACGCACGAAG GCTTACATCA TAAGGCTTTG ACCgctagcA TGACCGAGTA CAAGCCCACG
     3781 GTGCGCCTCG CCACCCGCGA CGACGTCCCC CGGGCCGTAC GCACCCTCGC CGCCGCGTTC
     3841 GCCGACTACC CCGCCACGCG CCACACCGTC GACCCGGACC GCCACATCGA GCGGGTCACC
     3901 GAGCTGCAAG AACTCTTCCT CACGCGCGTC GGGCTCGACA TCGGCAAGGT GTGGGTCGCG
     3961 GACGACGGCG CCGCGGTGGC GGTCTGGACC ACGCCGGAGA GCGTCGAAGC GGGGGCGGTG
     4021 TTCGCCGAGA TCGGCCCGCG CATGGCCGAG TTGAGCGGTT CCCGGCTGGC CGCGCAGCAA
     4081 CAGATGGAAG GCCTCCTGGC GCCGCACCGG CCCAAGGAGC CCGCGTGGTT CCTGGCCACC
     4141 GTCGGCGTCT CGCCCGACCA CCAGGGCAAG GGTCTGGGCA GCGCCGTCGT GCTCCCCGGA
     4201 GTGGAGGCGG CCGAGCGCGC CGGGGTGCCC GCCTTCCTGG AGACCTCCGC GCCCCGCAAC
     4261 CTCCCCTTCT ACGAGCGGCT CGGCTTCACC GTCACCGCCG ACGTCGAGGT GCCCGAAGGA
     4321 CCGCGCACCT GGTGCATGAC CCGCAAGCCC GGTGCCTAAC CATGGCTCCA CTTTTTAACT
     4381 TTCGTTTTCC GCCTTGTATT TATGTATAAC TGTTATGTAG AGTTTACGCT CTGCGTTGGA
     4441 TGATACGCGC AGACCATGAC GCGTGCCAGT AGGCGCCGGA GAGTCACTGT TTGTGTAGAT
     4501 CGTAGCCTCG TATCTGACAC TTTATGATCT ATGAACTCCC ATCTTGTATG CGTGCGTCAG
     4561 TTAGCTGCGC ACGCATTGTG TCGACCTTCT CTATGTGTGT GTGTGTTGGT CATGCCACGT
     4621 TTGTTCTTTC TCTTCTTGTT CAGCTTAGCA ATTTTTTTCC TTGAATTCCC TTGTTTTTCA
     4681 TTGTTTCACA GGAGGTACGC CAAGCTACCG GTGCTTAATC TGTATTTACA CCAAACCCTA
     4741 AGAAAAACCA GTAAGCCAGC ctaggATGCA AGCTAGGATG CGCGGCCACA AGCGCTCCAG
     4801 GGAGCGCCTG GACAAGAGCA AGGTCATTAA CAGCGCGCTC GAGCTGCTCA ACGAGGTGGG
     4861 CATTGAGGGT CTCACCACGC GCAAGCTCGC GCAGAAGCTC GGCGTCGAGC AGCCCACGCT
     4921 CTACTGGCAC GTGAAGAACA AGCGCGCGCT CCTCGACGCG CTGGCGATCG AGATGCTGGA
     4981 TCGCCACCAC ACCCACTTTT GCCCCCTCGA GGGTGAGAGC TGGCAGGACT TTCTCCGCAA
     5041 CAACGCGAAG AGCTTTCGCT GCGCCCTGCT CAGCCACCGC GACGGCGCCA AGGTGCACCT
     5101 GGGTACCCGC CCGACGGAGA AGCAGTACGA GACGCTCGAG AACCAGCTGG CGTTCCTCTG
     5161 CCAGCAGGGC TTTTCGCTGG AGAACGCCCT GTACGCCCTG TCGGCGGTCG GTCACTTCAC
     5221 CCTCGGTTGC GTCCTGGAGG ACCAGGAGCA CCAGGTGGCC AAGGAGGAGC GCGAGACCCC
     5281 GACCACCGAC AGCATGCCCC CCCTCCTCCG CCAGGCGATT GAGCTGTTCG ATCACCAGGG
     5341 TGCCGAGCCG GCGTTCCTGT TCGGCCTGGA GCTGATTATT TGCGGTCTGG AGAAGCAGCT
     5401 CAAGTGCGAG TCGGGTTCGT AAcatatGCA GTTGCCGACG AATCACTCCC ACTCTAGCGG
     5461 GTGTGTGGCT GCCCCTTTTG AGTAATAGCC AGAGGCGTCC TGTCTCTGCC ACACATCCCC
     5521 TGGTCCTGTT TGTTTTAGGT TTCTCTTTTT CTTTTTCCTT TCTCTCTTTC CTCTTGTTTT
     5581 TACCTTTTTT GTTTTGTTTT GGTTGATGTT TGTCCATGCG TATGCCTTTC TGGTGTGTGC
     5641 ACGTGGGAAC ATGAGTCACT GACTTTTCCC TCTTTTCTTT TGTTTCCCTT TCCTTTCCCT
     5701 GTTCCACTTG GTAATGCTGC TGTACCCCCA TGCTCTTGCT TATCACCCTT CCTTTTCTCT
     5761 CTTTCTCTCT CTTTTCCACC GTGTCTGTAT GCCTGCCCTG CGCGCGGTGC CCAGTAAAAC
     5821 TTCCAAGCGA TCCTTCAAAC ACCCCAACAA AGCACTCCTA TTCATTCACC aagcttCTCC
     5881 AGCTTTTGTT CCCTTTAGTG AGGGTTAATT CCGAGCTTGG CGTAATCATG GTCATAGCTG
     5941 TTTCCTGTGT GAAATTGTTA TCCGCTCACA ATTCCACACA ACATACGAGC CGGAAGCATA
     6001 AAGTGTAAAG CCTGGGGTGC CTAATGAGTG AGCTAACTCA CATTAATTGC GTTGCGCTCA
     6061 CTGCCCGCTT TCCAGTCGGG AAACCTGTCG TGCCAGCTGC ATTAATGAAT CGGCCAACGC
     6121 GCGGGGAGAG GCGGTTTGCG TATTGGGCGC TCTTCCGCTT CCTCGCTCAC TGACTCGCTG
     6181 CGCTCGGTCG TTCGGCTGCG GCGAGCGGTA TCAGCTCACT CAAAGGCGGT AATACGGTTA
     6241 TCCACAGAAT CAGGGGATAA CGCAGGAAAG AACATGTGAG CAAAAGGCCA GCAAAAGGCC
     6301 AGGAACCGTA AAAAGGCCGC GTTGCTGGCG TTTTTCCATA GGCTCCGCCC CCCTGACGAG
     6361 CATCACAAAA ATCGACGCTC AAGTCAGAGG TGGCGAAACC CGACAGGACT ATAAAGATAC
     6421 CAGGCGTTTC CCCCTGGAAG CTCCCTCGTG CGCTCTCCTG TTCCGACCCT GCCGCTTACC
     6481 GGATACCTGT CCGCCTTTCT CCCTTCGGGA AGCGTGGCGC TTTCTCATAG CTCACGCTGT
     6541 AGGTATCTCA GTTCGGTGTA GGTCGTTCGC TCCAAGCTGG GCTGTGTGCA CGAACCCCCC
     6601 GTTCAGCCCG ACCGCTGCGC CTTATCCGGT AACTATCGTC TTGAGTCCAA CCCGGTAAGA
     6661 CACGACTTAT CGCCACTGGC AGCAGCCACT GGTAACAGGA TTAGCAGAGC GAGGTATGTA
     6721 GGCGGTGCTA CAGAGTTCTT GAAGTGGTGG CCTAACTACG GCTACACTAG AAGGACAGTA
     6781 TTTGGTATCT GCGCTCTGCT GAAGCCAGTT ACCTTCGGAA AAAGAGTTGG TAGCTCTTGA
     6841 TCCGGCAAAC AAACCACCGC TGGTAGCGGT GGTTTTTTTG TTTGCAAGCA GCAGATTACG
     6901 CGCAGAAAAA AAGGATCTCA AGAAGATCCT TTGATCTTTT CTACGGGGTC TGACGCTCAG
     6961 TGGAACGAAA ACTCACGTTA AGGGATTTTG GTCATGAGAT TATCAAAAAG GATCTTCACC
     7021 TAGATCCTTT TAAATTAAAA ATGAAGTTTT AAATCAATCT AAAGTATATA TGAGTAAACT
     7081 TGGTCTGACA GTTACCAATG CTTAATCAGT GAGGCACCTA TCTCAGCGAT CTGTCTATTT
     7141 CGTTCATCCA TAGTTGCCTG ACTCCCCGTC GTGTAGATAA CTACGATACG GGAGGGCTTA
     7201 CCATCTGGCC CCAGTGCTGC AATGATACCG CGAGACCCAC GCTCACCGGC TCCAGATTTA
     7261 TCAGCAATAA ACCAGCCAGC CGGAAGGGCC GAGCGCAGAA GTGGTCCTGC AACTTTATCC
     7321 GCCTCCATCC AGTCTATTAA TTGTTGCCGG GAAGCTAGAG TAAGTAGTTC GCCAGTTAAT
     7381 AGTTTGCGCA ACGTTGTTGC CATTGCTACA GGCATCGTGG TGTCACGCTC GTCGTTTGGT
     7441 ATGGCTTCAT TCAGCTCCGG TTCCCAACGA TCAAGGCGAG TTACATGATC CCCCATGTTG
     7501 TGCAAAAAAG CGGTTAGCTC CTTCGGTCCT CCGATCGTTG TCAGAAGTAA GTTGGCCGCA
     7561 GTGTTATCAC TCATGGTTAT GGCAGCACTG CATAATTCTC TTACTGTCAT GCCATCCGTA
     7621 AGATGCTTTT CTGTGACTGG TGAGTACTCA ACCAAGTCAT TCTGAGAATA GTGTATGCGG
     7681 CGACCGAGTT GCTCTTGCCC GGCGTCAATA CGGGATAATA CCGCGCCACA TAGCAGAACT
     7741 TTAAAAGTGC TCATCATTGG AAAACGTTCT TCGGGGCGAA AACTCTCAAG GATCTTACCG
     7801 CTGTTGAGAT CCAGTTCGAT GTAACCCACT CGTGCACCCA ACTGATCTTC AGCATCTTTT
     7861 ACTTTCACCA GCGTTTCTGG GTGAGCAAAA ACAGGAAGGC AAAATGCCGC AAAAAAGGGA
     7921 ATAAGGGCGA CACGGAAATG TTGAATACTC ATACTCTTCC TTTTTCAATA TTATTGAAGC
     7981 ATTTATCAGG GTTATTGTCT CATGAGCGGA TACATATTTG AATGTATTTA GAAAAATAAA
     8041 CAAATAGGGG TTCCGCGCAC ATTTCCCCGA AAAGTGCCAC CTG 
//
