# Supplementary material for: Reliable, scalable functional genetics in bloodstream-form Trypanosoma congolense in vitro and in vivo
Source: PLoS Pathog. 2021 Jan 22;17(1):e1009224. doi: 10.1371/journal.ppat.1009224 (PMC7870057; doi:10.1371/journal.ppat.1009224)
Supplement: S1 Dataset — Annotated sequences are provided in GenBank format and were used to generate graphical maps. (ZIP) [file ppat.1009224.s006.zip › S1_Dataset/pTcoSce-TbrRNA.gb]

LOCUS           pTcoSce_TbrRNA        8196 bp ds-DNA   circular     13-AUG-2020
DEFINITION  .
ACCESSION   
VERSION     
SOURCE      .
  ORGANISM  .
COMMENT     
            
            
COMMENT     ApEinfo:methylated:1
FEATURES             Location/Qualifiers
     CDS             3026..4048
                     /ApEinfo_graphicformat=arrow_data {{0 1 2 0 0 -1} {} 0}
                     width 5 offset 0
                     /label=HYG
                     /ApEinfo_fwdcolor=#0064ff
                     /ApEinfo_revcolor=#0064ff
     CDS             4935..5736
                     /ApEinfo_graphicformat=arrow_data {{0 1 2 0 0 -1} {} 0}
                     width 5 offset 0
                     /label=TcIL3000.A.H_000093600
                     /ApEinfo_fwdcolor=#f8766d
                     /ApEinfo_revcolor=#f8766d
     CDS             643..897
                     /ApEinfo_graphicformat=arrow_data {{0 1 2 0 0 -1} {} 0}
                     width 5 offset 0
                     /label=TcIL3000.A.H_000093600(1)
                     /ApEinfo_label=TcIL3000.A.H_000093600
                     /ApEinfo_fwdcolor=#f8766d
                     /ApEinfo_revcolor=#f8766d
     3'UTR           4080..4362
                     /ApEinfo_graphicformat=arrow_data {{0 1 2 0 0 -1} {} 0}
                     width 5 offset 0
                     /label=ACT 3'
                     /ApEinfo_fwdcolor=#bfbfbf
                     /ApEinfo_revcolor=#bfbfbf
     5'UTR           110..642
                     /ApEinfo_graphicformat=arrow_data {{0 1 2 0 0 -1} {} 0}
                     width 5 offset 0
                     /label=TcIL3000.A.H_000093600 5'
                     /ApEinfo_fwdcolor=#ecb669
                     /ApEinfo_revcolor=#ecb669
     3'UTR           4378..4660
                     /ApEinfo_graphicformat=arrow_data {{0 1 2 0 0 -1} {} 0}
                     width 5 offset 0
                     /label=ACT 3'(1)
                     /ApEinfo_label=ACT 3'
                     /ApEinfo_fwdcolor=#bfbfbf
                     /ApEinfo_revcolor=#bfbfbf
     rep_origin      7174..7856
                     /ApEinfo_graphicformat=arrow_data {{0 1 2 0 0 -1} {} 0}
                     width 5 offset 0
                     /label=ColE1 origin
                     /ApEinfo_fwdcolor=gray50
                     /ApEinfo_revcolor=gray50
     primer_bind     2864..2883
                     /ApEinfo_graphicformat=arrow_data {{0 1 2 0 0 -1} {} 0}
                     width 5 offset 0
                     /label=T7
                     /ApEinfo_fwdcolor=#d6d4ff
                     /ApEinfo_revcolor=#fbc0fc
     promoter        926..1188
                     /ApEinfo_graphicformat=arrow_data {{0 1 2 0 0 -1} {} 0}
                     width 5 offset 0
                     /label=rDNA promoter
                     /ApEinfo_fwdcolor=#91a2c6
                     /ApEinfo_revcolor=#91a2c6
     CDS             6417..7076
                     /ApEinfo_graphicformat=arrow_data {{0 1 2 0 0 -1} {} 0}
                     width 5 offset 0
                     /label=AmpR
                     /ApEinfo_fwdcolor=#d8b6b0
                     /ApEinfo_revcolor=#d8b6b0
     protein_bind    1193..1211
                     /ApEinfo_graphicformat=arrow_data {{0 1 2 0 0 -1} {} 0}
                     width 5 offset 0
                     /label=TetO
                     /ApEinfo_fwdcolor=#b6897e
                     /ApEinfo_revcolor=#b6897e
     3'UTR           2127..2836
                     /ApEinfo_graphicformat=arrow_data {{0 1 2 0 0 -1} {} 0}
                     width 5 offset 0
                     /label=ALD 3'
                     /ApEinfo_fwdcolor=#bfbfbf
                     /ApEinfo_revcolor=#bfbfbf
     protein_bind    1214..1232
                     /ApEinfo_graphicformat=arrow_data {{0 1 2 0 0 -1} {} 0}
                     width 5 offset 0
                     /label=TetO(1)
                     /ApEinfo_label=TetO
                     /ApEinfo_fwdcolor=#b6897e
                     /ApEinfo_revcolor=#b6897e
     5'UTR           1265..1357
                     /ApEinfo_graphicformat=arrow_data {{0 1 2 0 0 -1} {} 0}
                     width 5 offset 0
                     /label=EP1 5'
                     /ApEinfo_fwdcolor=#bfbfbf
                     /ApEinfo_revcolor=#bfbfbf
     terminator      4666..4793
                     /ApEinfo_graphicformat=arrow_data {{0 1 2 0 0 -1} {} 0}
                     width 5 offset 0
                     /label=T7 terminator
                     /ApEinfo_fwdcolor=#937644
                     /ApEinfo_revcolor=#937644
     5'UTR           2902..3010
                     /label=ACT 5'
                     /ApEinfo_fwdcolor=#bfbfbf
                     /ApEinfo_revcolor=#bfbfbf
     terminator      4798..4925
                     /ApEinfo_graphicformat=arrow_data {{0 1 2 0 0 -1} {} 0}
                     width 5 offset 0
                     /label=T7 terminator(1)
                     /ApEinfo_label=T7 terminator
                     /ApEinfo_fwdcolor=#937644
                     /ApEinfo_revcolor=#937644
     misc_feature    904..921
                     /ApEinfo_graphicformat=arrow_data {{0 1 2 0 0 -1} {} 0}
                     width 5 offset 0
                     /label=I-SceI_recognition_seq
                     /ApEinfo_fwdcolor=#bb48ff
                     /ApEinfo_revcolor=#bb48ff
     CDS             1359..2123
                     /label=NLS-SceI-HA
                     /ApEinfo_fwdcolor=#aa0000
                     /ApEinfo_revcolor=#aa0000
ORIGIN
        1 GAATTGTGAG CGGATAACAA TTTCACACAG GAAACAGCTA TGACCATGAT TACGCCAAGC
       61 TCGGAATTAA CCCTCACTAA AGGGAACAAA AGCTGgagct cgcggccgCa tgtgaaggta
      121 cctctgtgtt taatgtacct tttgcatctg cttaaagtta atgagctagt cttcttagtc
      181 tcagaaaggt gatgaaatag cattctgaca cttttaattc cactaggaac gttattatta
      241 accataagag gaaagcaagc attgaaaagg gttgacttgg gctgctgaag aacccaagaa
      301 ccatgctacc acaataccta agtttttaaa aagtacgtga gtgttttttt taacgaaaat
      361 tccggcgcaa attttttcta tataggctcc tactagcagg agattatgga agtattcgtt
      421 agttttcaca ggttccattc tagaatctaa agaatgctcc ggatttttag caggtgttta
      481 actatcacca tgctcactac gtttttttct ctttgcttca aagggaaaaa ggtttcccac
      541 agtccgttaa attaaattgc acccgactaa atcagagaaa caaacgccaa tcctgtacat
      601 cccctccgat cccttttgga ccaactttaa taagaagtag gaatgcgtgt acatcttgca
      661 attttccttg tggtcacatt gttgcggaaa ggaaccccga ccggtgaaaa cgtcaacgta
      721 aacgagtatg gagttctgtg caagatatgg aggctccacc aagggcttga gttacctgac
      781 ggcgagaaga ccaaagagga tggggtagca attgtgaaag aaatatcaga tttgtggata
      841 gttacattgg ccaacgaatc cgaggaaaaa gattatggcg gaaaagtgga cagagagCCT
      901 AGGtagggat aacagggtaa tgtacCTAGC TTTCCACCCA GCGCGGGTGC ATTCTGGCTC
      961 TTATATATAC TTATTGTCAT GACAGAGTAT ATTGTACTGT GTTGATAAGG GACGGGTAAC
     1021 TGTATTGAAG AGCCGATGCT TTTGACATGT TAGATATAAT ATGTTTTATT GTAAAGTCAA
     1081 TACAACACAC AATAGGATAA TAATGATAAA GTTAAAAAAG TATATATAGT AATAGAAATA
     1141 TATCTTATAT AGGAAAGATT AAGCAGTAAA AGTAGCGCTT ACGGCGTACG GTTCCCTATC
     1201 AGTGATAGAG ATCTCCCTAT CAGTGATAGA GATCCCTGAG TACTGAGTTT AACATGTTCT
     1261 CGTCccgggc tgcacgcgcc ttcgagtttt ttttcctttt ccccattttt ttcaacttga
     1321 agacttcaat tacaccaaaa agtaaaattc acaagcttat gccaaagaag aagcgaaagg
     1381 tacatatgaa aaacatcaaa aaaaaccagg taatgaacct gggtccgaac tctaaactgc
     1441 tgaaagaata caaatcccag ctgatcgaac tgaacatcga acagttcgaa gcaggtatcg
     1501 gtctgatcct gggtgatgct tacatccgtt ctcgtgatga aggtaaaacc tactgtatgc
     1561 agttcgagtg gaaaaacaaa gcatacatgg accacgtatg tctgctgtac gatcagtggg
     1621 tactgtcccc gccgcacaaa aaagaacgtg ttaaccacct gggtaacctg gtaatcacct
     1681 ggggcgccca gactttcaaa caccaagcat tcaacaaact ggctaacctg ttcatcgtta
     1741 acaacaaaaa aaccatcccg aacaacctgg ttgaaaacta cctgaccccg atgtctctgg
     1801 catactggtt catggatgat ggtggtaaat gggattacaa caaaaactct accaacaaat
     1861 cgatcgtact gaacacccag tctttcactt tcgaagaagt agaatacctg gttaagggtc
     1921 tgcgtaacaa attccaactg aactgttacg taaaaatcaa caaaaacaaa ccgatcatct
     1981 acatcgattc tatgtcttac ctgatcttct acaacctgat caaaccgtac ctgatcccgc
     2041 agatgatgta caaactgccg aacactatct cctccgaaac tttcctgaaa tacccatacg
     2101 atgttccaga ttacgcttgc taatagGATC CTGCCCATTT AGTTGGCTTT TCCCTTGTCT
     2161 CGTGTCTTTT CCGTGGAAAG GTTCCCGGAG TAATCTGATG GCACAGCAGG GAGGTGCGCC
     2221 TGCAGGTTGG TTAGGAAGGG GGGATGATGT AAAAGAAGAA AATGGGGGGA TATCTTATGT
     2281 TTAAGAGGAT AAATAATGTG AAGGGGCTTT ATATGCTTGC TTGGTTGTCT CGTTGGTGCA
     2341 TGGGGAATCT GCATGTTTGC TTTGGAGCAC GCGTGGTACA TCAATGGGAT CATATCTTGC
     2401 TGCCTCCCGC AGTCACCGTG CGGAGCTGCC GGTGCCCCGT TTCTCATAGG CGTGTGCACC
     2461 TTCCGTCTGA GACCTGTAAA TGGTTAAAAA GGAATATATA ATTACCTTTT GAAAAGTGGT
     2521 AAAAAACGAA TATATGTTTT TTTTTGGTTT TAATACGCTC TTTTGTGTGT ATGAGAGGAA
     2581 TAAATAAGTG TGTGTGTGTG TGTGTTGTTG TTGTTGAAAA AATGAAGGAC ACGAAAGCGC
     2641 TCATTAGGGG TGGGGATACA CCAGGCATAA TTATCCGAAA ATATTTTGGT GCACCAAATA
     2701 AGTGAACATA CTGACGAAAT CAAAGAGTTG GAGGATGGAT AGGGAGGCCT CATTGGCAGT
     2761 GGTAAATTGA TTTGACTTGA ATATGATACC CTCTTACTGT TTCATTGCCA CTACAAGTTG
     2821 GTTTCCTTCC CCTGCAGGCA TGCTGGAAAG CTAGGTACCT GATTAATACG ACTCACTATA
     2881 GGGAGATCTC CCGTACCGGG GGCACAGCAA GGTCTTCTGA AATTCATGTT TTTTTTTTTT
     2941 TACTCTGCAT TGCAGTCTCC GCTCTTATTA GTTTTGCTTT ACGTAAGGTC TCGTTGCTGC
     3001 CATAAAATAA GCTCTAGAAC TAGTGATGAA AAAGCCTGAA CTCACCGCGA CGTCTGTCGA
     3061 GAAGTTTCTG ATCGAAAAGT TCGACAGCGT CTCCGACCTG ATGCAGCTCT CGGAGGGCGA
     3121 AGAATCTCGT GCTTTCAGCT TCGATGTAGG AGGGCGTGGA TATGTCCTGC GGGTAAATAG
     3181 CTGCGCCGAT GGTTTCTACA AAGATCGTTA TGTTTATCGG CACTTTGCAT CGGCCGCGCT
     3241 CCCGATTCCG GAAGTGCTTG ACATTGGGGA ATTCAGCGAG AGCCTGACCT ATTGCATCTC
     3301 CCGCCGTGCA CAGGGTGTCA CGTTGCAAGA CCTGCCTGAA ACCGAACTGC CCGCTGTTCT
     3361 GCAGCCGGTC GCGGAGGCCA TGGATGCGAT CGCTGCGGCC GATCTTAGCC AGACGAGCGG
     3421 GTTCGGCCCA TTCGGACCGC AAGGAATCGG TCAATACACT ACATGGCGTG ATTTCATATG
     3481 CGCGATTGCT GATCCCCATG TGTATCACTG GCAAACTGTG ATGGACGACA CCGTCAGTGC
     3541 GTCCGTCGCG CAGGCTCTCG ATGAGCTGAT GCTTTGGGCC GAGGACTGCC CCGAAGTCCG
     3601 GCACCTCGTG CACGCGGATT TCGGCTCCAA CAATGTCCTG ACGGACAATG GCCGCATAAC
     3661 AGCGGTCATT GACTGGAGCG AGGCGATGTT CGGGGATTCC CAATACGAGG TCGCCAACAT
     3721 CTTCTTCTGG AGGCCGTGGT TGGCTTGTAT GGAGCAGCAG ACGCGCTACT TCGAGCGGAG
     3781 GCATCCGGAG CTTGCAGGAT CGCCGCGGCT CCGGGCGTAT ATGCTCCGCA TTGGTCTTGA
     3841 CCAACTCTAT CAGAGCTTGG TTGACGGCAA TTTCGATGAT GCAGCTTGGG CGCAGGGTCG
     3901 ATGCGACGCA ATCGTCCGAT CCGGAGCCGG GACTGTCGGG CGTACACAAA TCGCCCGCAG
     3961 AAGCGCGGCC GTCTGGACCG ATGGCTGTGT AGAAGTACTC GCCGATAGTG GAAACCGACG
     4021 CCCCAGCACT CGTCCGAGGG CAAAGGAATA GAGTAGATGC CGACCGGGAT cgatccccCG
     4081 ATCCTAACAC CGGGTTGTGT GGCCAAAATT GTTCTGTAGT CGCTGTGAGT TGACACGGCT
     4141 AGTGCTTATG ATTTTCCTCG CGTGTGGTGC CTGTACTCAG CCCTATGCCT TATTTGCAAC
     4201 ACATTTACGT ACAGCGCACA AGAGAAGAGA AGATCACTTG AAGATAATAA ATATAGGGTT
     4261 GTAGGCATCT TGTTTAACTC AAATTTTCTC GTCTTGGTGT GTCGACATGA TTGAAATAGT
     4321 GCCACCAGTT GTGTTTGATG CGTTTGTTAT CTATGCAGTA TTCTGCAAGG CCTCGGAGAT
     4381 CCTAACACCG GGTTGTGTGG CCAAAATTGT TCTGTAGTCG CTGTGAGTTG ACACGGCTAG
     4441 TGCTTATGAT TTTCCTCGCG TGTGGTGCCT GTACTCAGCC CTATGCCTTA TTTGCAACAC
     4501 ATTTACGTAC AGCGCACAAG AGAAGAGAAG ATCACTTGAA GATAATAAAT ATAGGGTTGT
     4561 AGGCATCTTG TTTAACTCAA ATTTTCTCGT CTTGGTGTGT CGACATGATT GAAATAGTGC
     4621 CACCAGTTGT GTTTGATGCG TTTGTTATCT ATGCAGTATT CTGCAGGCTG CTAACAAAGC
     4681 CCGAAAGGAA GCTGAGTTGG CTGCTGCCAC CGCTGAGCAA TAACTAGCAT AACCCCTTGG
     4741 GGCCTCTAAA CGGGTCTTGA GGGGTTTTTT GCTGAAAGGA GAACTATATC CGGATAGGGC
     4801 TGCTAACAAA GCCCGAAAGG AAGCTGAGTT GGCTGCTGCC ACCGCTGAGC AATAACTAGC
     4861 ATAACCCCTT GGGGCCTCTA AACGGGTCTT GAGGGGTTTT TTGCTGAAAG GAGAACTATA
     4921 TCCGGATagg gcCCaaaaga cgcagcggtc ttgggaaacg aagccgcaaa aggtgggaca
     4981 atagtcaaaa attgcggtgg aaccggggaa aacgaggcca acggcggaaa tgtgggtatt
     5041 tctttagcga acgacatcct gtgtctctgc tacctgcgtg gaagcggcta cgcttccgat
     5101 cagaaaatgt gcttggacgg cgtgactggt ggatccaaca ataacgcctt aaattctgcc
     5161 ctcagcgact taaccaatga ctggccgaaa ttaaagaatg gatgccccaa gcatcaagga
     5221 aagacgacca ccgcctccat cgaggcttcc ctggccgctt tccatgcaaa gctcggagcc
     5281 caggcgaaca aggctgacgc cagccaccaa acagggaggt acatattggg cattgcgacg
     5341 acgccaaata caggctgtaa cggggcccag aaccaatttt gcgtcaacta caaacgccag
     5401 ctagcaggca ccgacaaagg gatcccgtgg gagcgcaagg tccggggagc cgaagataag
     5461 ctcgtggagg cggacactat gacgcgaatg gtagaaatgc taattcatcg gctggagaac
     5521 ttgaactgga cagcttgggg aatatacgaa gacgcgctgg aacatgtaga tgcccatgaa
     5581 tcaggacgta tcgagggcgg ctccggcacc aatgccgctg ccagcaccta tccaaaagaa
     5641 aaacaacaaa atgcaatttc aaacgagagc ccagtatcta cttcgggata cgtaggagtg
     5701 ccactaggtt ggttaatatc ggcttcactc ttccctGcgg ccgctcgaga attcGATGGC
     5761 TTTCCCCGTC AAGCTCTAAA TCGGGGGCTC CCTTTAGGGT TCCGATTTAG TGCTTTACGG
     5821 CACCTCGACC CCAAAAAACT TGATTAGGGT GATGGTTCAC GTAGTGGGCC ATCGCCCTGA
     5881 TAGACGGTTT TTCGCCCTTT GACGTTGGAG TCCACGTTCT TTAATAGTGG ACTCTTGTTC
     5941 CAAACTGGAA CAACACTCAA CCCTATCTCG GTCTATTCTT TTGATTTATA AGGGATTTTG
     6001 CCGATTTCGG CCTATTGGTT AAAAAATGAG CTGATTTAAC AAAAATTTAA CGCGAATTTT
     6061 AACAAAATAT TAACGTTTAC AATTTCCCAG GTGGCACTTT TCGGGGAAAT GTGCGCGGAA
     6121 CCCCTATTTG TTTATTTTTC TAAATACATT CAAATATGTA TCCGCTCATG AGACAATAAC
     6181 CCTGATAAAT GCTTCAATAA TATTGAAAAA GGAAGAGTAT GAGTATTCAA CATTTCCGTG
     6241 TCGCCCTTAT TCCCTTTTTT GCGGCATTTT GCCTTCCTGT TTTTGCTCAC CCAGAAACGC
     6301 TGGTGAAAGT AAAAGATGCT GAAGATCAGT TGGGTGCACG AGTGGGTTAC ATCGAACTGG
     6361 ATCTCAACAG CGGTAAGATC CTTGAGAGTT TTCGCCCCGA AGAACGTTTT CCAATGATGA
     6421 GCACTTTTAA AGTTCTGCTA TGTGGCGCGG TATTATCCCG TATTGACGCC GGGCAAGAGC
     6481 AACTCGGTCG CCGCATACAC TATTCTCAGA ATGACTTGGT TGAGTACTCA CCAGTCACAG
     6541 AAAAGCATCT TACGGATGGC ATGACAGTAA GAGAATTATG CAGTGCTGCC ATAACCATGA
     6601 GTGATAACAC TGCGGCCAAC TTACTTCTGA CAACGATCGG AGGACCGAAG GAGCTAACCG
     6661 CTTTTTTGCA CAACATGGGG GATCATGTAA CTCGCCTTGA TCGTTGGGAA CCGGAGCTGA
     6721 ATGAAGCCAT ACCAAACGAC GAGCGTGACA CCACGATGCC TGTAGCAATG GCAACAACGT
     6781 TGCGCAAACT ATTAACTGGC GAACTACTTA CTCTAGCTTC CCGGCAACAA TTAATAGACT
     6841 GGATGGAGGC GGATAAAGTT GCAGGACCAC TTCTGCGCTC GGCCCTTCCG GCTGGCTGGT
     6901 TTATTGCTGA TAAATCTGGA GCCGGTGAGC GTGGGTCTCG CGGTATCATT GCAGCACTGG
     6961 GGCCAGATGG TAAGCCCTCC CGTATCGTAG TTATCTACAC GACGGGGAGT CAGGCAACTA
     7021 TGGATGAACG AAATAGACAG ATCGCTGAGA TAGGTGCCTC ACTGATTAAG CATTGGTAAC
     7081 TGTCAGACCA AGTTTACTCA TATATACTTT AGATTGATTT AAAACTTCAT TTTTAATTTA
     7141 AAAGGATCTA GGTGAAGATC CTTTTTGATA ATCTCATGAC CAAAATCCCT TAACGTGAGT
     7201 TTTCGTTCCA CTGAGCGTCA GACCCCGTAG AAAAGATCAA AGGATCTTCT TGAGATCCTT
     7261 TTTTTCTGCG CGTAATCTGC TGCTTGCAAA CAAAAAAACC ACCGCTACCA GCGGTGGTTT
     7321 GTTTGCCGGA TCAAGAGCTA CCAACTCTTT TTCCGAAGGT AACTGGCTTC AGCAGAGCGC
     7381 AGATACCAAA TACTGTCCTT CTAGTGTAGC CGTAGTTAGG CCACCACTTC AAGAACTCTG
     7441 TAGCACCGCC TACATACCTC GCTCTGCTAA TCCTGTTACC AGTGGCTGCT GCCAGTGGCG
     7501 ATAAGTCGTG TCTTACCGGG TTGGACTCAA GACGATAGTT ACCGGATAAG GCGCAGCGGT
     7561 CGGGCTGAAC GGGGGGTTCG TGCACACAGC CCAGCTTGGA GCGAACGACC TACACCGAAC
     7621 TGAGATACCT ACAGCGTGAG CTATGAGAAA GCGCCACGCT TCCCGAAGGG AGAAAGGCGG
     7681 ACAGGTATCC GGTAAGCGGC AGGGTCGGAA CAGGAGAGCG CACGAGGGAG CTTCCAGGGG
     7741 GAAACGCCTG GTATCTTTAT AGTCCTGTCG GGTTTCGCCA CCTCTGACTT GAGCGTCGAT
     7801 TTTTGTGATG CTCGTCAGGG GGGCGGAGCC TATGGAAAAA CGCCAGCAAC GCGGCCTTTT
     7861 TACGGTTCCT GGCCTTTTGC TGGCCTTTTG CTCACATGTT CTTTCCTGCG TTATCCCCTG
     7921 ATTCTGTGGA TAACCGTATT ACCGCCTTTG AGTGAGCTGA TACCGCTCGC CGCAGCCGAA
     7981 CGACCGAGCG CAGCGAGTCA GTGAGCGAGG AAGCGGAAGA GCGCCCAATA CGCAAACCGC
     8041 CTCTCCCCGC GCGTTGGCCG ATTCATTAAT GCAGCTGGCA CGACAGGTTT CCCGACTGGA
     8101 AAGCGGGCAG TGAGCGCAAC GCAATTAATG TGAGTTAGCT CACTCATTAG GCACCCCAGG
     8161 CTTTACACTT TATGCTTCCG GCTCGTATGT TGTGTG  
//
