# Supplementary material for: Reliable, scalable functional genetics in bloodstream-form Trypanosoma congolense in vitro and in vivo
Source: PLoS Pathog. 2021 Jan 22;17(1):e1009224. doi: 10.1371/journal.ppat.1009224 (PMC7870057; doi:10.1371/journal.ppat.1009224)
Supplement: S1 Table — (XLSX) [file ppat.1009224.s007.xlsx]

## Sheet: Sheet1
Endogenous locus tagging
3-way ligation into pEnNY0/pEnNmSt0-N/pEnNmSc0-N between XbaI and BamHI sites
2r9_TcoVEX1-CDS-F	GAGTCTAGA ATGAATGATGTACCCATTTCATCC
2ra_TcoVEX1-CDS-R	TAGCGGCCGC TATTCCTGGATTCTCCTTGTCT
2rb_TcoVEX1_UTR-F	TAGCGGCCGC GAAACTGGTGGGAGGAG
2rc_TcoVEX1_UTR-R	TAGGATCC TTACACGCAGTCTTTGCC
2rd_TcoNopp140-CDS-F	GAGTCTAGA ATGGAGATATCAACTGAGACGG
2re_TcoNopp140-CDS-R	TAGCGGCCGC GGCGTTTTGCTCTTTTGC
2rf_TcoNopp140_UTR-F	TAGCGGCCGC CCCCACGTCGTTCTAG
2rg_TcoNopp140_UTR-R	TAGGATCC ATTATGGCCTTTGAAGCGAATT
29r_TcoCITFA2-CDS-F	CATCTAGA GAGAATCATATGCGTCACTGT
29s_TcoCITFA2-CDS-R	TAGCGGCCGC AAGCATCTTCCAACACCC
29t_TcoCITFA2-UTR-F	TAGCGGCCGC ATTAAACGCTTCCCCCTC
29v_TcoCITFA2-UTR-R	CCGCAGGATCCAAACAT
29w_TcoRPA2-CDS-F	CATCTAGA ATGTCATTTGTGGGCGAA
29x_TcoRPA2-CDS-R	TAGCGGCCGC GCGTGCTGTATGACGA
29y_TcoRPA2-UTR-F	TAGCGGCCGC TGACGAATTTGACAAAGCCA
29z_TcoRPA2-UTR-R	CAGGATCC ACTTACAGCAATCACCACTG
3-way ligation into pSiS-HhsfGG between HindIII and AvrII
D710_TcoESP10-cds-F	TAGCGGCCGC CTACACCGGTGACCACT
D711_TcoESP10-cds-R	CAACTAGT ACTACGTAACCCCTTGGTC
D718_TcoESP10-int-F	TGTGGTACC AGGACCCGATGTGCTATT
D719_TcoESP10-int-R	TAGCGGCCGC ATTGATGCCTACGCTTGC
D712_TcoESP11-cds-F	TAGCGGCCGC TTCACCATTCATCAACGC
D713_TcoESP11-cds-R	CAACTAGT CGTGTCATAATAACTAACTTGATCG
D720_TcoESP11-int-F	TGTGGTACC GAAGAGAAGGAGGGGGAA
D721_TcoESP11-int-R	TAGCGGCCGC GTGCTTCTCCTTGCTTTTCA
D714_TcoESP12-cds-F	TAGCGGCCGC GATTCCAACTGGGAGGATG
D715_TcoESP12-cds-R	CAACTAGT CCACTCATCAGGTGGAAG
D722_TcoESP12-int-F	TGTAAGCTT GAGAATGACTTAGTAATCTCGCAC
D723_TcoESP12-int-R	TAGCGGCCGC GGCACCTTTCTCTATCAGC
D716_TcoESP14-cds-F	TAGCGGCCGC GAGCCTGGTTCTCTCCAT
D717_TcoESP14-cds-R	CAACTAGT CTTGTTGTGACCGGAGTTTTG
D724_TcoESP14-int-F	TGTAAGCTT GGCCAATGGAGAGACAATC
D725_TcoESP14-int-R	TAGCGGCCGC GTAGCTTGACAAGAGAAGGAAC
Ectopic expression from minichromosomes
ligation into pGad9 between SacI and XhoI.
3-way ligation for MC_VSG, 2-way for DBRH (unique BamHI) and 369bp (unique SfiI).
2xq_Tco-MC_VSG-F1	GACGAGCTC ATGTGAAGGTACCTCTGTGT
2xr_Tco-MC_VSG-R1	TCGCTGGCGGCCGC AGCTCTCTGTCCACTTTTCC
2xs_Tco-MC_VSG-F2	GCTGCGGCCGC CAGCGAGTGAGGAAAATTTCA
2xt_Tco-MC_VSG-R2	GACCTCGAG TCCAGCCGATGAATTAGCA
2xv_TcoDBRH-Sac-F	GACGAGCTC GGTAAAAGCCACCAAGTCAA
2xw_TcoDBRH-Xho-R	GACCTCGAG ACATTACCGTCAGCGATAGA
2xx_TcoDBRH-Xho-F	GACCTCGAG GGTAAAAGCCACCAAGTCAA
2xy_TcoDBRH-Sac-R	GACGAGCTC ACATTACCGTCAGCGATAGA
2xz_369bp-Sac-F	GACGAGCTC CAAAATGGCCAAAAACCGG
2y0_369bp-Xho-R	GACCTCGAG CATTTTGGCCCAAAAAGGTG
RNAi fragments
ligation into p3T7-TcoV between SpeI and HindIII
2zg_TcoTUBA-F	TGTAAGCTT ACACCATTGGCAAGGAGAT
2zh_TcoTUBA-R	CGTCTAGA CCTTCTCCGCAGAGATCAC
31j_TcoCHC-F	CGTCTAGA ATGAGTAAGGAGCTGGTTGAC
31k_TcoCHC-R	TGTAAGCTT TGACGGGCCATGTTGA
31p_TcoESP14-F	CGTCTAGA ATGGAAGGAGAGTCGAGAG
31q_TcoESP14-R	TGTAAGCTT CAGGGCGTGTACACTCT
ligation into p3T7-TcoV between FseI and HindIII
PS144_FH1_TcRNAi_fwd	GCAAGCTT CATTCAGCACTTACTCCGCC
PS145_FH1_TcRNAi_rev	GGCCGGCC CGCTAGTACCTCCCACAACA
PS146_FBPase_TcRNAi_fwd	GCAAGCTT CTTGTTTCCTCAGGCTACGC
PS147_FBPase_TcRNAi_rev	GGCCGGCC AGACATGCAGAGCTCCACTT
PS148_PPDK_TcRNAi_fwd	GCAAGCTT ACGGCAAGCGTACAATACAC
PS149_PPDK_TcRNAi_rev	GGCCGGCC AGACCCTTCGTTCCGTCAAT
PS150_PEPCK_Tc_RNAi_fwd	GCAAGCTT GACATCTACGATGCAGTGCG
PS151_PEPCK_Tc_RNAi_rev	GGCCGGCC AATGATAGCACGCGTCACAC
