# Supplementary material for: Reliable, scalable functional genetics in bloodstream-form Trypanosoma congolense in vitro and in vivo
Source: PLoS Pathog. 2021 Jan 22;17(1):e1009224. doi: 10.1371/journal.ppat.1009224 (PMC7870057; doi:10.1371/journal.ppat.1009224)
Supplement: S2 Table — (XLSX) [file ppat.1009224.s008.xlsx]

## Sheet: Sheet1
primers for Q-PCR
δchc
33v_TcoCHC-F1	CGCCACAACAGCAGATGAA
33w_TcoCHC-R1	CATCATGCCGGGGTTCATTC
33x_TcoCHC-F2	ATTCAGTCCGGTTCCTCACAA
33y_TcoCHC-R2	GCCGTAGTTCATCTGCTGTTG
33z_TcoPFR1-F	GCGCGAGGAAATCAAAAGAGC
340_TcoPFR1-R	CGCAGTGTTGTTGCCGAT
δfbpase, δfh1, δpepck, δppdk
PS175_Tc_FH1_qPCR_fwd	GTGCTTGCGATGGACTCAAT
PS176_Tc_FH1_qPCR_rev	CGTCCACAACAATGAAGGCA
PS181_Tc_PPDK_qPCR_fwd	GACTGCCACGGATCTCAAAC
PS182_Tc_PPDK_qPCR_rev	GGGTCATTGGGTCTTGAGGA
PS187_Tc_PEPCK_qPCR_fwd	GAGTACGCTGGGGAGATGAA
PS188_Tc_PEPCK_qPCR_rev	CAAAGAACACCGTCACGTCA
PS195_Tc_FBPase_qPCR_fwd	CTCTTCGGTCACCTCAGCAG
PS196_Tc_FBPase_qPCR_rev	CATCCTCCTCGCTTCCCATG
