# Supplementary material for: Reliable, scalable functional genetics in bloodstream-form Trypanosoma congolense in vitro and in vivo
Source: PLoS Pathog. 2021 Jan 22;17(1):e1009224. doi: 10.1371/journal.ppat.1009224 (PMC7870057; doi:10.1371/journal.ppat.1009224)
Supplement: S1 Supporting Information — (XLSX) [file ppat.1009224.s009.xlsx]

## Sheet: Fig1
BSF
Parental cells	Modification	Drug marker	Positive wells (from 96)	Proportion of transfection plated	length.LHS	length.RHS
BSF	sfG-ESP10	HYG	87	0.2	745	772
BSF	sfG-ESP11	HYG	50	0.2	768	797
BSF	sfG-ESP12	HYG	30	0.2	777	790
BSF	sfG-ESP14	HYG	25	0.2	790	772
TcoSM	Δtubb::GFP	HYG	87	0.25	357	443
BSF	Y-RPA2	HYG	66	0.05	791	793
BSF	Y-CITFA2	HYG	8	0.05	678	808
Y-RPA2	mSt-Nopp140	NEO	5	0.05	798	326
Y-RPA2	mSt-Vex1	NEO	87	0.05	804	801
Y-RPA2	mSc-Vex1	NEO	84	0.05	804	801
PCF
Parental cells	Modification	Drug marker	Positive wells (from 96)	Proportion of transfection plated	length.LHS	length.RHS
PCF	Y-RPA2	HYG	47	0.05	791	793
PCF	mSc-Vex1	NEO	37	0.02	804	801

## Sheet: Fig2
RNA-Seq data
NextSeq 500 System (Illumina) and mid-output 150 cycle kit v2.5 (Illumina), providing >12 million pairs of 75-bp paired-end reads passing filter per sample.
All sequence data are available from the European Nucleotide Archive (http://www.ebi.ac.uk/ena), accession number ERP125374.
Data excerpted for figure [mean reads per kb gene (CDS+UTRs)]
Cell line	Drug	T7RNAP	TetR	TUBA	TUBB
SMB	819.861	171.939	430.177	52877.5	63143.8
AnTat-SMOx	1719.8	914.556	2230.89	96129.2	102828
wt	48.6577	3.78072	10.7198	56977.1	73994
TcoSM	620.805	449.149	1408.88	58048	74036.1
TcoSM-LUC2	625.839	452.174	1300.15	61656.8	77350.9
TcoTTS	677.852	468.431	1431.85	57160.1	73071.5

## Sheet: Fig3
Transfection
Target locus	Positive wells (from 96)	Proportion of transfection plated
Δtubb::GFP	87	0.25
VSG	31	0.05
DBRH (F)	14	0.25
DBRH (R)	13	0.25
369bp	37	0.05

## Sheet: Fig4
Summary statistics from Flow cytometry
Events gated by FSC vs. SSC (select for cell-sized objects) and negative for propidium iodide stain (intact membrane)
Target locus	Clone	Experimental condition	Tet	Hyg	Events in gate	mean log.FL1	Quantile 0.1 log.FL1	Quantile 0.5 log.FL1	Quantile 0.9 log.FL1
Parental		Parental	F	F	20430	2.59251	2.39445	2.60638	2.7796
Δtubb::GFP	1	GFP control	F	T	20471	2.85983	2.72016	2.86153	2.99664
Δtubb::GFP	2	GFP control	F	T	20548	2.86468	2.72916	2.86481	3.00346
VSG	0	Non-induced	F	F	20964	2.59526	2.41497	2.60531	2.76268
VSG	1	Non-induced	F	F	20835	2.57885	2.40654	2.58771	2.73957
VSG	2	Non-induced	F	F	20816	2.5884	2.4133	2.59879	2.74896
DBRH (F)	0	Non-induced	F	F	20946	2.84524	2.46687	2.71767	3.45984
DBRH (F)	1	Non-induced	F	F	21027	2.60624	2.42325	2.60746	2.77452
DBRH (F)	2	Non-induced	F	F	20815	2.6009	2.42325	2.61172	2.76418
DBRH (F)	3	Non-induced	F	F	20568	2.72205	2.4456	2.65225	3.16298
DBRH (R)	0	Non-induced	F	F	20843	2.58557	2.40312	2.59439	2.75435
DBRH (R)	1	Non-induced	F	F	20854	2.58788	2.41497	2.5966	2.75128
DBRH (R)	2	Non-induced	F	F	20829	2.60417	2.42975	2.61278	2.76343
DBRH (R)	3	Non-induced	F	F	20876	2.57723	2.4014	2.58883	2.73719
369bp	0	Non-induced	F	F	20840	2.58903	2.41664	2.5977	2.74896
369bp	1	Non-induced	F	F	20900	2.58662	2.40993	2.59439	2.75128
369bp	2	Non-induced	F	F	20843	2.60067	2.43297	2.60746	2.76042
369bp	4	Non-induced	F	F	20856	2.58838	2.41664	2.5966	2.74896
Parental		Parental	F	F	20507	2.57809	2.40993	2.58771	2.7348
Δtubb::GFP	1	GFP control	F	T	20557	2.86627	2.73159	2.8657	3.00346
Δtubb::GFP	2	GFP control	F	T	20602	2.86936	2.73159	2.86747	3.00945
VSG	0	Induced	T	F	20913	3.73514	3.24576	3.77902	4.16075
VSG	1	Induced	T	F	20769	3.80963	3.36248	3.84782	4.22152
VSG	2	Induced	T	F	20724	3.8329	3.41621	3.87396	4.19479
DBRH (F)	0	Induced	T	F	20881	3.87291	3.40118	3.93041	4.26984
DBRH (F)	1	Induced	T	F	21082	4.06041	3.62792	4.09578	4.454
DBRH (F)	2	Induced	T	F	20937	3.67865	3.19756	3.71875	4.11196
DBRH (F)	3	Induced	T	F	20694	3.87588	3.47026	3.92983	4.2079
DBRH (R)	0	Induced	T	F	20945	3.89363	3.49206	3.9309	4.24551
DBRH (R)	1	Induced	T	F	20935	3.64513	3.15076	3.68305	4.09204
DBRH (R)	2	Induced	T	F	20931	3.76311	3.29403	3.80598	4.17498
DBRH (R)	3	Induced	T	F	20960	3.65045	3.21002	3.68806	4.04302
369bp	0	Induced	T	F	20951	3.76704	3.26505	3.80794	4.23287
369bp	1	Induced	T	F	21010	3.67782	3.23452	3.70595	4.08128
369bp	2	Induced	T	F	21017	3.68643	3.20841	3.72432	4.11791
369bp	3	Induced	T	F	20851	3.76393	3.31836	3.80638	4.15112
369bp	4	Induced	T	F	20933	3.85396	3.3836	3.8912	4.29042
Parental		Parental	F	F	20605	2.59462	2.43297	2.60206	2.74663
Δtubb::GFP	1	GFP control	F	T	20421	2.87606	2.74351	2.87506	3.00988
Δtubb::GFP	2	GFP control	F	T	20534	2.87849	2.74273	2.87679	3.01745
VSG	0	Induced	T	T	20908	3.74773	3.33195	3.76664	4.13656
VSG	1	Induced	T	T	20584	3.79825	3.32885	3.84535	4.20063
VSG	2	Induced	T	T	20791	3.83792	3.46285	3.87011	4.16869
DBRH (F)	0	Induced	T	T	20923	3.92218	3.54588	3.94988	4.26359
DBRH (F)	1	Induced	T	T	21173	4.06412	3.65149	4.08831	4.44765
DBRH (F)	2	Induced	T	T	20708	3.67491	3.21495	3.70859	4.08093
DBRH (F)	3	Induced	T	T	20399	3.9107	3.51825	3.97589	4.21479
DBRH (R)	0	Induced	T	T	20876	3.9659	3.61991	4.008	4.25406
DBRH (R)	1	Induced	T	T	20775	3.71426	3.31048	3.73231	4.09562
DBRH (R)	2	Induced	T	T	20596	3.79868	3.34262	3.86001	4.15634
DBRH (R)	3	Induced	T	T	20688	3.77314	3.36612	3.82666	4.09736
369bp	0	Induced	T	T	20784	3.81219	3.42857	3.82562	4.19479
369bp	1	Induced	T	T	20877	3.7212	3.36463	3.73815	4.05241
369bp	2	Induced	T	T	20601	3.70208	3.29026	3.72827	4.07312
369bp	3	Induced	T	T	20713	3.68663	3.33626	3.70868	4.00205
369bp	4	Induced	T	T	20713	3.86441	3.45864	3.88513	4.24768

## Sheet: Fig5
Summary statistics from Flow cytometry
Events gated by FSC vs. SSC (select for cell-sized objects) and negative for propidium iodide stain (intact membrane)
Line	Clone	Experimental condition	Tet	Events in gate	mean FL1	Quantile 0.1 FL1	Quantile 0.5 FL1	Quantile 0.9 FL1
TcoSM	NA	Parental		20818	1277.82	808	1249	1772
Δtubb::GFP	NA	GFP control		20994	2401.16	1651	2316	3259
p2T7-TcoV	1	Non-induced		20808	2506.68	1767	2428	3356
p2T7-TcoV	2	Non-induced		20824	2520.4	1761	2437	3401
p2T7-TcoV	4	Non-induced		21049	2531.3	1789.6	2461	3359
p3T7-TcoV	1	Non-induced		16728	2559.61	1805	2481	3423
p3T7-TcoV	2	Non-induced		16374	2648.44	1889	2578	3507
p3T7-TcoV	4	Non-induced		17517	4411.79	2693	4097	6629.4
p3T7-TcoV-TT	2	Non-induced		16236	2503.39	1764	2419	3354
p3T7-TcoV-TT	3	Non-induced		16147	2424.03	1713	2336	3261
p3T7-TcoV-TT	4	Non-induced		16533	2460.54	1734	2372	3320.4
p2T7-TcoV	1	Induced		16282	2200.18	1369.8	2124	3127.6
p2T7-TcoV	2	Induced		16509	2021.07	1272.1	1935.5	2876
p2T7-TcoV	4	Induced		16383	2237.2	1431	2159	3135.9
p3T7-TcoV	1	Induced		16158	1727.7	1123	1667	2407
p3T7-TcoV	2	Induced		16200	1830.48	1184	1765	2535.8
p3T7-TcoV	4	Induced		16484	1750.81	1119	1681	2448
p3T7-TcoV-TT	2	Induced		16339	1885.82	1185	1816	2682.2
p3T7-TcoV-TT	3	Induced		16365	2073.42	1329	2006	2905.4
p3T7-TcoV-TT	4	Induced		16192	1877.22	1179	1803	2666
RNAi (δppdk)						RNAi δchc
Cell.line	Time	Induced	Target.Ct	TERT.Ct		Template	Clone	Primers	Target gene	no RT	Time	Ct
WT	NA	F	12.48	13.32		no template	NA	33z+340	PFR1	NA	NA	34.62
WT	NA	F	12.77	13.65		gDNA	NA	33z+340	PFR1	NA	NA	17.19
PPDK	0	F	14.94	15.42		gDNA	NA	33z+340	PFR1	NA	NA	16.87
PPDK	0	F	15.27	16.08		IL3000	NA	33z+340	PFR1	F	NA	23.42
PPDK	0	F	14.44	15.26		IL3000	NA	33z+340	PFR1	F	NA	23.53
PPDK	72	T	16.69	15.84		TcoSM	1	33z+340	PFR1	F	NA	22.6
PPDK	72	F	15.44	15.5		TcoSM	1	33z+340	PFR1	F	NA	23.04
PPDK	72	T	16.26	15.11		TcoSM	2	33z+340	PFR1	F	NA	22.97
PPDK	72	F	16.03	16.69		TcoSM	2	33z+340	PFR1	F	NA	23.36
PPDK	72	T	15.84	15.3		δchc	1	33z+340	PFR1	F	0	23.15
PPDK	72	F	14.49	15.18		δchc	1	33z+340	PFR1	F	0	23.34
						δchc	1	33z+340	PFR1	F	48	23.36
RNAi (δppdk, δfbpase, δpepck, δfh1)						δchc	1	33z+340	PFR1	F	48	23.35
Cell.line	Time	Induced	Target.Ct	TERT.Ct		δchc	2	33z+340	PFR1	F	0	23.11
PPDK	0	F	10.85	11.11		δchc	2	33z+340	PFR1	F	0	23.29
PPDK	0	F	11.95	12.34		δchc	2	33z+340	PFR1	F	48	23.34
PPDK	0	F	10.8	11.2		δchc	2	33z+340	PFR1	F	48	23.36
PPDK	24	T	13.82	12.35		IL3000	NA	33z+340	PFR1	T	NA	32.12
PPDK	24	F	11.02	10.99		TcoSM	1	33z+340	PFR1	T	NA	28.49
PPDK	24	T	11.56	11.33		TcoSM	2	33z+340	PFR1	T	NA	30.53
PPDK	24	F	11.01	11.11		δchc	1	33z+340	PFR1	T	0	30.14
PPDK	24	T	11.46	10.91		δchc	1	33z+340	PFR1	T	24	32.14
PPDK	24	F	10.69	10.37		δchc	2	33z+340	PFR1	T	NA	30.52
PPDK	48	T	10.72	10.44		δchc	2	33z+340	PFR1	T	NA	30.19
PPDK	48	F	10.74	11.03		no template	NA	33v+33w	CHC	NA	NA	23.87
PPDK	48	T	11.79	11.22		gDNA	NA	33v+33w	CHC	NA	NA	17.58
PPDK	48	F	11.82	11.39		gDNA	NA	33v+33w	CHC	NA	NA	17.9
PPDK	48	T	12.85	12.31		IL3000	NA	33v+33w	CHC	F	NA	23.28
PPDK	48	F	11.54	12.26		IL3000	NA	33v+33w	CHC	F	NA	22.81
PPDK	72	T	12.8	12.45		TcoSM	1	33v+33w	CHC	F	NA	23.98
PPDK	72	F	11.85	11.48		TcoSM	1	33v+33w	CHC	F	NA	23.66
PPDK	72	T	12.55	11.6		TcoSM	2	33v+33w	CHC	F	NA	24.28
PPDK	72	F	12.84	14.32		TcoSM	2	33v+33w	CHC	F	NA	23.29
PPDK	72	T	11.89	11.42		δchc	1	33v+33w	CHC	F	0	23.3
PPDK	72	F	10.92	11.13		δchc	1	33v+33w	CHC	F	0	23.49
FBPase	0	F	18.81	19.32		δchc	1	33v+33w	CHC	F	48	21.88
FBPase	0	F	18.48	19		δchc	1	33v+33w	CHC	F	48	23.26
FBPase	0	F	18.67	19.16		δchc	2	33v+33w	CHC	F	0	22.65
FBPase	24	T	19.17	18.88		δchc	2	33v+33w	CHC	F	0	22.89
FBPase	24	F	18.86	19.16		δchc	2	33v+33w	CHC	F	48	22.4
FBPase	24	T	19.28	18.96		δchc	2	33v+33w	CHC	F	48	22.24
FBPase	24	F	18.63	18.88		IL3000	NA	33v+33w	CHC	T	NA	24.57
FBPase	24	T	19.12	19.09		TcoSM	1	33v+33w	CHC	T	NA	25.4
FBPase	24	F	19.26	19.8		TcoSM	2	33v+33w	CHC	T	NA	24.64
FBPase	48	T	19.19	18.26		δchc	1	33v+33w	CHC	T	0	22.71
FBPase	48	F	18.56	18.84		δchc	1	33v+33w	CHC	T	24	21.1
FBPase	48	T	19.14	18.63		δchc	2	33v+33w	CHC	T	NA	22.24
FBPase	48	F	18.69	19.62		δchc	2	33v+33w	CHC	T	NA	25.97
FBPase	48	T	18.49	18.78
FBPase	48	F	18.58	18.79
FBPase	72	T	19.11	18.59
FBPase	72	F	19.02	19.03
FBPase	72	T	19.42	18.87
FBPase	72	F	19.71	19.79
FBPase	72	T	19.33	18.71
FBPase	72	F	18.84	18.95
PEPCK	0	F	14.33	17.39
PEPCK	0	F	11.75	14.6
PEPCK	0	F	11.6	14.49
PEPCK	24	T	12.55	14.3
PEPCK	24	F	13.31	15.86
PEPCK	24	T	13.39	15.64
PEPCK	24	F	11.65	14.23
PEPCK	24	T	13.08	14.97
PEPCK	24	F	12.9	15.95
PEPCK	48	T	14.46	16.37
PEPCK	48	F	12.81	15.57
PEPCK	48	T	12.94	14.28
PEPCK	48	F	11.97	14.29
PEPCK	48	T	13.54	15.27
PEPCK	48	F	13.62	16.95
PEPCK	72	T	13.23	15.14
PEPCK	72	F	11.98	14.25
PEPCK	72	T	14.04	15.77
PEPCK	72	F	12.85	15.63
PEPCK	72	T	14.03	16.46
PEPCK	72	F	13.31	16.41
FH1	0	F	15.2	14.15
FH1	0	F	14.68	14.16
FH1	0	F	14.78	14.2
FH1	24	T	15.28	14.3
FH1	24	F	15.19	14.48
FH1	24	T	14.99	14.14
FH1	24	F	15.14	14.49
FH1	24	T	14.95	13.98
FH1	24	F	15.1	15
FH1	48	T	15.33	14.14
FH1	48	F	14.76	14.1
FH1	48	T	15.34	14.35
FH1	48	F	15.31	15.21
FH1	48	T	15.11	13.56
FH1	48	F	14.59	14.82
FH1	72	T	14.64	13.67
FH1	72	F	14.51	13.98
FH1	72	T	15.07	14.11
FH1	72	F	15.07	14.3
FH1	72	T	15.43	14.34
FH1	72	F	14.38	14.14

## Sheet: Fig6
Morphological phenotype
Cell_line	Time	Total	WT	FAT1	FAT2	% defect
TcoSM	0	205	205	0	0	0
𝛿TUB#1	0	200	194	0	6	3
𝛿TUB#1	24	247	176	25	46	28.74
𝛿TUB#1	48	214	86	25	103	59.81
𝛿TUB#1	72	221	114	23	84	48.42
𝛿TUB#2	0	231	226	3	2	2.16
𝛿TUB#2	24	231	158	14	59	31.6
𝛿TUB#2	48	207	101	25	81	51.21
𝛿TUB#2	72	210	106	21	83	49.52
				Little eye	Big eye
𝛿CLH#1	0	210	203	7	0	3.33
𝛿CLH#1	24	224	168	39	17	25
𝛿CLH#1	48	202	103	18	81	49.01
𝛿CLH#1	72	218	142	29	47	34.86
𝛿CLH#2	0	210	202	8	0	3.81
𝛿CLH#2	24	219	168	30	21	23.29
𝛿CLH#2	48	206	84	26	96	59.22
𝛿CLH#2	72	211	136	30	45	35.55
Cell growth
Cell.line	Date	Time	Count	No. of grids counted	Dilution	Induced
TcoSM	16/12/2018	14:07:00	110	1	1	F
TcoSM	17/12/2018	10:45:00	233	0.5	1	F
TcoSM	17/12/2018	11:54:00	99	6	1	F
TcoSM	18/12/2018	11:11:00	151	2	1	F
TcoSM	19/12/2018	11:40:00	118	2	10	F
TcoSM	19/12/2018	13:43:00	100	6	1	F
TcoSM	20/12/2018	10:46:00	175	3	1	F
TcoSM	21/12/2018	13:51:00	113	2	10	F
TcoSM	21/12/2018	15:20:00	143	3	1	F
TcoSM	22/12/2018	14:26:00	227	1	1	F
𝛿TUB#1	16/12/2018	13:50:00	105	2	1	F
𝛿TUB#1	17/12/2018	10:33:00	200	1	1	F
𝛿TUB#1	17/12/2018	12:00:00	100	5	1	F
𝛿TUB#1	18/12/2018	11:14:00	151	2	1	F
𝛿TUB#1	19/12/2018	11:42:00	112	2	10	F
𝛿TUB#1	19/12/2018	13:46:00	119	5	1	F
𝛿TUB#1	20/12/2018	10:48:00	150	2	1	F
𝛿TUB#1	21/12/2018	13:49:00	139	2	10	F
𝛿TUB#1	21/12/2018	15:23:00	115	2	1	F
𝛿TUB#1	22/12/2018	14:40:00	183	1	1	F
𝛿TUB#1	17/12/2018	12:06:00	113	6	1	T
𝛿TUB#1	18/12/2018	11:16:00	132	2	1	T
𝛿TUB#1	19/12/2018	11:38:00	199	1	1	T
𝛿TUB#1	19/12/2018	13:50:00	110	6	1	T
𝛿TUB#1	20/12/2018	10:50:00	112	2	1	T
𝛿TUB#1	21/12/2018	13:23:00	170	1	1	T
𝛿TUB#1	22/12/2018	14:22:00	272	1	1	T
𝛿TUB#2	16/12/2018	13:55:00	108	3	1	F
𝛿TUB#2	17/12/2018	10:35:00	155	1	1	F
𝛿TUB#2	17/12/2018	12:16:00	114	6	1	F
𝛿TUB#2	18/12/2018	11:26:00	175	2	1	F
𝛿TUB#2	19/12/2018	11:53:00	140	3	10	F
𝛿TUB#2	19/12/2018	13:59:00	110	5	1	F
𝛿TUB#2	20/12/2018	10:56:00	159	2	1	F
𝛿TUB#2	21/12/2018	13:45:00	106	2	10	F
𝛿TUB#2	21/12/2018	15:26:00	136	3	1	F
𝛿TUB#2	22/12/2018	14:42:00	175	1	1	F
𝛿TUB#2	17/12/2018	12:19:00	122	4	1	T
𝛿TUB#2	18/12/2018	11:27:00	123	1	1	T
𝛿TUB#2	19/12/2018	12:11:00	190	1	1	T
𝛿TUB#2	19/12/2018	14:02:00	111	5	1	T
𝛿TUB#2	20/12/2018	10:59:00	119	3	1	T
𝛿TUB#2	21/12/2018	13:30:00	113	1	1	T
𝛿TUB#2	22/12/2018	14:42:00	216	1	1	T

## Sheet: Fig7
			Well loss on replication			Quantiles of loss rates
Cell line	Induced	Input wells (from 96)	no.HYG	HYG		0.05	0.25	0.5	0.75	0.95
Sce*	F	71	0	0		0.00156718	0.00956067	0.020712	0.0347766	0.0901394
Sce*	T	76	0	6		0.0903971	0.136837	0.172964	0.207862	0.267781
TcoTTS#1	F	67	0	6		0.085968	0.12819	0.165686	0.205868	0.264944
TcoTTS#1	T	71	0	60		0.839007	0.874705	0.905756	0.937107	0.971027
TcoTTS#2	F	61	0	3		0.0324337	0.0653673	0.097025	0.124262	0.184018
TcoTTS#2	T	58	0	36		0.60102	0.675063	0.718555	0.777464	0.855739
TcoTTS#3	F	68	0	2		0.021973	0.0521854	0.0783728	0.105938	0.155608
TcoTTS#3	T	59	0	32		0.534794	0.609644	0.653014	0.702415	0.770748

## Sheet: Fig8
Expt	Parental	Culture status	Induction (h)	Proportion of transfection plated	Positive wells (from 96)
0	Sce1	Fresh	0	0.1	24
0	Sce1	Fresh	0	0.00666667	0
0	Sce1	Fresh	16	0.1	19
0	Sce1	Fresh	16	0.00666667	0
1	TTS#1	Fresh	0	0.2	91
1	TTS#1	Fresh	0	0.02	20
1	TTS#1	Fresh	16	0.2	88
1	TTS#1	Fresh	16	0.02	88
2	TTS#1	Continuous culture	0	0.2	42
2	TTS#1	Continuous culture	0	0.02	7
2	TTS#1	Continuous culture	16	0.2	82
2	TTS#1	Continuous culture	16	0.02	62
2	TTS#1	Freeze-thaw	0	0.2	41
2	TTS#1	Freeze-thaw	0	0.02	3
2	TTS#1	Freeze-thaw	16	0.2	96
2	TTS#1	Freeze-thaw	16	0.02	94
3	TTS#2	Fresh	0	0.1	96
3	TTS#2	Fresh	0	0.01	34
3	TTS#2	Fresh	16	0.1	96
3	TTS#2	Fresh	16	0.01	72
3	TTS#3	Fresh	0	0.1	96
3	TTS#3	Fresh	0	0.01	64
3	TTS#3	Fresh	16	0.1	96
3	TTS#3	Fresh	16	0.01	72
4	TTS#2	Freeze-thaw	0	0.02	91
4	TTS#2	Freeze-thaw	0	0.004	46
4	TTS#2	Freeze-thaw	16	0.02	88
4	TTS#2	Freeze-thaw	16	0.004	52
4	TTS#2	Freeze-thaw	16	0.02	92
4	TTS#2	Freeze-thaw	16	0.004	49
4	TTS#2	Freeze-thaw	16	0.02	93
4	TTS#2	Freeze-thaw	16	0.004	62
4	TTS#2	Freeze-thaw	16	0.02	94
4	TTS#2	Freeze-thaw	16	0.004	49
4	TTS#2	Freeze-thaw	16	0.02	95
4	TTS#2	Freeze-thaw	16	0.004	67
4	TTS#3	Freeze-thaw	0	0.02	67
4	TTS#3	Freeze-thaw	0	0.004	23
4	TTS#3	Freeze-thaw	16	0.02	93
4	TTS#3	Freeze-thaw	16	0.004	38

## Sheet: Fig9
Parental	Culture status	Induction	No. of input cells	Mass DNA (ug)	Proportion of transfection plated	Positive wells (from 96)
TcoTTS	Freeze-thaw	16	25000000	5	0.02	88
TcoTTS	Freeze-thaw	16	25000000	5	0.004	52
TcoTTS	Freeze-thaw	16	25000000	10	0.02	92
TcoTTS	Freeze-thaw	16	25000000	10	0.004	49
TcoTTS	Freeze-thaw	16	25000000	20	0.02	93
TcoTTS	Freeze-thaw	16	25000000	20	0.004	62
TcoTTS	Freeze-thaw	16	25000000	40	0.02	94
TcoTTS	Freeze-thaw	16	25000000	40	0.004	49
TcoTTS	Freeze-thaw	16	50000000	10	0.02	95
TcoTTS	Freeze-thaw	16	50000000	10	0.004	67
TcoTTS	Freeze-thaw	16	50000000	20	0.01	93
TcoTTS	Freeze-thaw	16	50000000	20	0.002	59

## Sheet: Fig10
Cultured cells														Infection model
	Experiment 1					Experiment 2								Days post infection	Inoculum	Mouse	Luminescence	Parasitaemia	Survival
	Luminescence													4	100	1	1550000	NA	T
A	73	97395	64693	74806		312	103	11	7	4	4	5		4	100	2	1140000	NA	T
B	38	10211	9236	8318		358167	40442	4688	411	39	2	2		4	100	3	979000	NA	T
C	119	177774	424565	121614		1187014	145502	16266	1312	138	4	1		4	100	4	1430000	NA	T
D	35	26748	62186	12435		421818	51310	5672	615	59	6	3		4	100	5	1440000	NA	T
E	28	32974	55558	88099		785252	87662	6662	682	77	8	4		4	1000	6	8780000	NA	T
F	34	4821	7603	14908										4	1000	7	6050000	NA	T
G	109	201290	183291	99991										4	1000	8	7960000	500000	T
H	43	25382	18050	10635										4	1000	9	9180000	250000	T
	Samples													4	1000	10	8230000	NA	T
A	blank	LUC1	LUC1	LUC1		TcoSM	TcoSM	TcoSM	TcoSM	TcoSM	TcoSM	blank		4	10000	11	86800000	23500000	T
B	lysis.buffer	LUC1	LUC1	LUC1		LUC1	LUC1	LUC1	LUC1	LUC1	LUC1	lysis.buffer		4	10000	12	87300000	23000000	T
C	TcoSM	LUC2	LUC2	LUC2		LUC2	LUC2	LUC2	LUC2	LUC2	LUC2	blank		4	10000	13	59000000	24000000	T
D	TcoSM	LUC2	LUC2	LUC2		TcoSM-LUC1	TcoSM-LUC1	TcoSM-LUC1	TcoSM-LUC1	TcoSM-LUC1	TcoSM-LUC1	blank		4	10000	14	85200000	14500000	T
E	blank	TcoSM-LUC1	TcoSM-LUC1	TcoSM-LUC1		TcoSM-LUC2	TcoSM-LUC2	TcoSM-LUC2	TcoSM-LUC2	TcoSM-LUC2	TcoSM-LUC2	blank		4	10000	15	95700000	17500000	T
F	blank	TcoSM-LUC1	TcoSM-LUC1	TcoSM-LUC1										5	100	1	16600000	1500000	T
G	blank	TcoSM-LUC2	TcoSM-LUC2	TcoSM-LUC2										5	100	2	8400000	250000	T
H	blank	TcoSM-LUC2	TcoSM-LUC2	TcoSM-LUC2										5	100	3	5820000	NA	T
	Number of cells													5	100	4	12200000	500000	T
A	NA	500000	500000	500000		1000000	100000	10000	1000	100	10	NA		5	100	5	11500000	750000	T
B	NA	50000	50000	50000		1000000	100000	10000	1000	100	10	NA		5	1000	6	70500000	18500000	T
C	500000	500000	500000	500000		1000000	100000	10000	1000	100	10	NA		5	1000	7	73600000	17800000	T
D	50000	50000	50000	50000		1000000	100000	10000	1000	100	10	NA		5	1000	8	89500000	25000000	T
E	NA	500000	500000	500000		1000000	100000	10000	1000	100	10	NA		5	1000	9	67400000	17500000	T
F	NA	50000	50000	50000										5	1000	10	70200000	20500000	T
G	NA	500000	500000	500000										5	10000	11	277000000	213000000	T
H	NA	50000	50000	50000										5	10000	12	239000000	318000000	T
	Clone													5	10000	13	225000000	155000000	T
A	NA	1	2	3		NA	NA	NA	NA	NA	NA	NA		5	10000	14	244000000	175000000	T
B	NA	1	2	3		1	1	1	1	1	1	NA		5	10000	15	231000000	183000000	T
C	NA	1	2	3		2	2	2	2	2	2	NA		6	100	1	115000000	43300000	T
D	NA	1	2	3		3	3	3	3	3	3	NA		6	100	2	59900000	16500000	T
E	NA	1	2	3		1	1	1	1	1	1	NA		6	100	3	49300000	9250000	T
F	NA	1	2	3										6	100	4	77300000	17000000	T
G	NA	1	2	3										6	100	5	60300000	22300000	T
H	NA	1	2	3										6	1000	6	384000000	195000000	T
														6	1000	7	352000000	138000000	T
														6	1000	8	447000000	163000000	T
														6	1000	9	373000000	220000000	T
														6	1000	10	408000000	288000000	T
														6	10000	11	325000000	325000000	F
														6	10000	12	380000000	368000000	F
														6	10000	13	272000000	328000000	F
														6	10000	14	472000000	365000000	F
														6	10000	15	234000000	165000000	F
														7	100	1	373000000	180000000	T
														7	100	2	284000000	208000000	T
														7	100	3	221000000	128000000	T
														7	100	4	305000000	233000000	T
														7	100	5	296000000	158000000	T
														7	1000	6	564000000	578000000	F
														7	1000	7	451000000	475000000	F
														7	1000	8	504000000	645000000	F
														7	1000	9	574000000	773000000	F
														7	1000	10	658000000	543000000	F
														7	10000	11	NA	NA	F
														7	10000	12	NA	NA	F
														7	10000	13	NA	NA	F
														7	10000	14	NA	NA	F
														7	10000	15	NA	NA	F
														8	100	1	368000000	408000000	F
														8	100	2	354000000	455000000	F
														8	100	3	385000000	350000000	F
														8	100	4	492000000	458000000	F
														8	100	5	542000000	360000000	F
														8	1000	6	NA	NA	F
														8	1000	7	NA	NA	F
														8	1000	8	NA	NA	F
														8	1000	9	NA	NA	F
														8	1000	10	NA	NA	F
														8	10000	11	NA	NA	F
														8	10000	12	NA	NA	F
														8	10000	13	NA	NA	F
														8	10000	14	NA	NA	F
														8	10000	15	NA	NA	F

[truncated: 4 more sheets: Fig11, S3 Fig, S4 Fig, S5 Fig]
